# Supplementary material for: 2-Amino-4-(4-bromo­phen­yl)-6-meth­oxy-4H-benzo[h]chromene-3-carbonitrile
Source: Acta Crystallogr Sect E Struct Rep Online. 2013 Mar 2;69(Pt 4):o480–1. doi: 10.1107/S1600536813005461 (PMC3629517; doi:10.1107/S1600536813005461)
Supplement: Supplementary file 1 [file e-69-0o480-sup1.cif]

##############################################################################
#                                                                            #
# This CIF contains the data in a paper accepted for publication in          #
# Acta Crystallographica Section E. It conforms to the requirements of       #
# Notes for Authors for Acta Crystallographica Section E, and has been       #
# peer reviewed under the auspices of the IUCr Commission on Journals.       #
#                                                                            #
# Full details of the Crystallographic Information File format               #
# are given in the paper "The Crystallographic Information File (CIF):       #
# a New Standard Archive File for Crystallography" by S. R. Hall, F. H.      #
# Allen and I. D. Brown [Acta Cryst. (1991), A47, 655-685].                  #
#                                                                            #
# The current version of the core CIF dictionary is obtainable from          #
# ftp://ftp.iucr.org/pub/cif_core.dic.                                       #
#                                                                            #
# Software is freely available for graphical display of the structure(s)     #
# in this CIF. For information consult the CIF software page                 #
# http://www.iucr.org/resources/cif/software.                                #
#                                                                            #
# This file may be used for bona fide research purposes within the           #
# scientific community so long as proper attribution is given to the journal # 
# article from which it was obtained.                                        #
#                                                                            #
##############################################################################
data_global
_audit_creation_method     SHELXL-97
_journal_date_recd_electronic     2013-02-25
_journal_date_accepted     2013-02-25
_journal_name_full     'Acta Crystallographica, Section E'
_journal_year     2013
_journal_volume     69
_journal_issue      4
_journal_page_first     o480
_journal_page_last     o481
_journal_paper_category     QO
_journal_paper_doi     10.1107/S1600536813005461
_journal_coeditor_code     HB7048
_publ_contact_author_name     ' Edward RT Tiekink '
_publ_contact_author_address
;
Department of Chemistry, University of Malaya,
50603 Kuala Lumpur, Malaysia
;
_publ_contact_author_email
;
edward.tiekink@gmail.com
;
_publ_contact_author_fax     ' +60 3 7967 4193 '
_publ_contact_author_phone     ' +60 3 7967 6775 '
_publ_section_title
;\
2-Amino-4-(4-bromophenyl)-6-methoxy-4<i>H</i>-benzo[<i>h</i>]chromene-3-\
carbonitrile
;
loop_
    _publ_author_name
    _publ_author_footnote
    _publ_author_address
    'Al-anood M. Al-dies' .
;
Chemistry Department,
Faculty of Science,
King Khalid University,
Abha 61413,
PO Box 9004,
Saudi Arabia
;
    'Ahmed M. El-Agrody' .
;
Chemistry Department,
Faculty of Science,
King Khalid  University,
Abha 61413,
PO Box 9004,
Saudi Arabia
Chemistry Department,
Faculty of Science,
Al-Azhar University,
Nasr City,
Cairo, 11884,
Egypt
;
    'Mohamed A. Al-Omar' .
;
Pharmaceutical Chemistry Department,
College of Pharmacy,
King Saud University,
Riyadh 11451,
Saudi Arabia
Drug Exploration & Development Chair (DEDC),
College of Pharmacy,
King Saud University,
Riyadh 11451,
Saudi Arabia
;
    'Abd El-Galil E. Amr'
;
Additional correspondence author, e-mail: aamr1963@yahoo.com.
;
;
Drug Exploration & Development Chair (DEDC),
College of Pharmacy,
King Saud University,
Riyadh 11451,
Saudi Arabia
Applied Organic Chemistry Department,
National Research Center,
Dokki 12622,
Cairo,
Egypt
;
    'Ng, Seik Weng' .
;
     Department of Chemistry
     University of Malaya
     50603 Kuala Lumpur
     Malaysia
     Chemistry Department
     Faculty of Science
     King Abdulaziz University
     PO Box 80203 Jeddah
     Saudi Arabia
;
    'Tiekink, Edward R. T.' .
;
Department of Chemistry, University of Malaya,
50603 Kuala Lumpur, Malaysia
;
data_I
_audit_creation_method     SHELXL-97
_chemical_name_systematic
;\
2-Amino-4-(4-bromophenyl)-6-methoxy-4<i>H</i>-benzo[<i>h</i>]chromene-3-\
carbonitrile
;
_chemical_name_common     ?
_chemical_formula_moiety     'C21 H15 Br N2 O2'
_chemical_formula_sum     'C21 H15 Br N2 O2'
_chemical_formula_iupac     'C21 H15 Br N2 O2'
_chemical_formula_weight     407.26
_chemical_melting_point     ?
_symmetry_cell_setting     monoclinic
_symmetry_space_group_name_H-M     'P 21/c'
_symmetry_space_group_name_Hall     '-P 2ybc'
loop_
    _symmetry_equiv_pos_as_xyz
    'x, y, z'
    '-x, y+1/2, -z+1/2'
    '-x, -y, -z'
    'x, -y-1/2, z-1/2'
_cell_length_a     6.0823(7)
_cell_length_b     16.6918(18)
_cell_length_c     17.7700(16)
_cell_angle_alpha     90.00
_cell_angle_beta     93.646(9)
_cell_angle_gamma     90.00
_cell_volume     1800.4(3)
_cell_formula_units_Z     4
_cell_measurement_reflns_used     1634
_cell_measurement_theta_min     3.35
_cell_measurement_theta_max     27.50
_cell_measurement_temperature     295(2)
_exptl_crystal_description     prism
_exptl_crystal_colour     yellow
_exptl_crystal_size_max     0.30
_exptl_crystal_size_mid     0.10
_exptl_crystal_size_min     0.10
_exptl_crystal_density_diffrn     1.502
_exptl_crystal_density_meas     ?
_exptl_crystal_density_method     'not measured'
_exptl_crystal_F_000     824
_exptl_absorpt_coefficient_mu     2.301
_exptl_absorpt_correction_type     multi-scan
_exptl_absorpt_process_details     '(CrysAlis PRO; Agilent, 2011)'
_exptl_absorpt_correction_T_min     0.69408
_exptl_absorpt_correction_T_max     1.0000
_exptl_special_details
;
;
_diffrn_ambient_temperature     295(2)
_diffrn_radiation_type     MoK\a
_diffrn_radiation_wavelength     0.71073
_diffrn_radiation_source     'SuperNova (Mo) X-ray Source'
_diffrn_radiation_monochromator     Mirror
_diffrn_measurement_device_type
                  'Agilent SuperNova Dual diffractometer with an Atlas detector'
_diffrn_measurement_method     '\w scan'
_diffrn_detector_area_resol_mean     10.4041
_diffrn_reflns_number     8976
_diffrn_reflns_av_R_equivalents     0.0405
_diffrn_reflns_av_sigmaI/netI     0.0641
_diffrn_reflns_theta_min     3.35
_diffrn_reflns_theta_max     27.56
_diffrn_reflns_theta_full     27.56
_diffrn_measured_fraction_theta_max     0.999
_diffrn_measured_fraction_theta_full     0.999
_diffrn_reflns_limit_h_min     -7
_diffrn_reflns_limit_h_max     7
_diffrn_reflns_limit_k_min     -15
_diffrn_reflns_limit_k_max     21
_diffrn_reflns_limit_l_min     -22
_diffrn_reflns_limit_l_max     23
_diffrn_standards_number     0
_diffrn_standards_interval_count     0
_diffrn_standards_interval_time     0
_diffrn_standards_decay_%     0
_refine_special_details
;
Refinement of <i>F</i>^2^ against ALL reflections. The weighted <i>R</i>-factor
<i>wR</i> and goodness of fit <i>S</i> are based on <i>F</i>^2^, conventional
<i>R</i>-factors <i>R</i> are based on <i>F</i>, with <i>F</i> set to zero for
negative <i>F</i>^2^. The threshold expression of <i>F</i>^2^ >
2\s(<i>F</i>^2^) is used only for calculating <i>R</i>-factors(gt) <i>etc</i>.
and is not relevant to the choice of reflections for refinement.
<i>R</i>-factors based on <i>F</i>^2^ are statistically about twice as large
as those based on <i>F</i>, and <i>R</i>- factors based on ALL data will be
even larger.
;
_reflns_number_total     4144
_reflns_number_gt     2250
_reflns_threshold_expression     I>2\s(I)
_refine_ls_structure_factor_coef     Fsqd
_refine_ls_matrix_type     full
_refine_ls_R_factor_all     0.1113
_refine_ls_R_factor_gt     0.0526
_refine_ls_wR_factor_gt     0.1182
_refine_ls_wR_factor_ref     0.1497
_refine_ls_goodness_of_fit_ref     1.030
_refine_ls_restrained_S_all     1.030
_refine_ls_number_reflns     4144
_refine_ls_number_parameters     243
_refine_ls_number_restraints     2
_refine_ls_hydrogen_treatment     mixed
_refine_ls_weighting_scheme     calc
_refine_ls_weighting_details
         'calc w=1/[\s^2^(Fo^2^)+(0.0570P)^2^+0.4428P] where P=(Fo^2^+2Fc^2^)/3'
_atom_sites_solution_hydrogens     geom
_atom_sites_solution_primary     direct
_atom_sites_solution_secondary     difmap
_refine_ls_shift/su_max     0.000
_refine_ls_shift/su_mean     0.000
_refine_diff_density_max     0.707
_refine_diff_density_min     -0.784
_refine_ls_extinction_method     none
_refine_ls_extinction_coef     ?
loop_
    _atom_type_symbol
    _atom_type_description
    _atom_type_scat_dispersion_real
    _atom_type_scat_dispersion_imag
    _atom_type_scat_source
    'C' 'C' 0.0033 0.0016
                         'International Tables Vol C Tables 4.2.6.8 and 6.1.1.4'
    'H' 'H' 0.0000 0.0000
                         'International Tables Vol C Tables 4.2.6.8 and 6.1.1.4'
    'N' 'N' 0.0061 0.0033
                         'International Tables Vol C Tables 4.2.6.8 and 6.1.1.4'
    'O' 'O' 0.0106 0.0060
                         'International Tables Vol C Tables 4.2.6.8 and 6.1.1.4'
    'Br' 'Br' -0.2901 2.4595
                         'International Tables Vol C Tables 4.2.6.8 and 6.1.1.4'
_computing_data_collection     'CrysAlis PRO (Agilent, 2011)'
_computing_cell_refinement     'CrysAlis PRO (Agilent, 2011)'
_computing_data_reduction     'CrysAlis PRO (Agilent, 2011)'
_computing_structure_solution     'SHELXS97 (Sheldrick, 2008)'
_computing_structure_refinement     'SHELXL97 (Sheldrick, 2008)'
_computing_molecular_graphics
;
ORTEP-3 for Windows (Farrugia, 2012) and DIAMOND (Brandenburg,
2006)
;
_computing_publication_material     'publCIF (Westrip, 2010)'
loop_
    _atom_site_type_symbol
    _atom_site_label
    _atom_site_fract_x
    _atom_site_fract_y
    _atom_site_fract_z
    _atom_site_U_iso_or_equiv
    _atom_site_adp_type
    _atom_site_calc_flag
    _atom_site_refinement_flags
    _atom_site_occupancy
    _atom_site_symmetry_multiplicity
    _atom_site_disorder_assembly
    _atom_site_disorder_group
    Br Br1 0.16537(9) 0.98612(4) 0.33868(3) 0.0969(3) Uani d . 1 1 . .
    O O1 0.0181(4) 0.64654(15) 0.64437(13) 0.0504(6) Uani d . 1 1 . .
    O O2 0.1773(4) 0.92192(15) 0.81237(13) 0.0573(7) Uani d . 1 1 . .
    N N1 0.1307(6) 0.5382(2) 0.5848(2) 0.0582(8) Uani d D 1 1 . .
    H H1 0.207(7) 0.513(3) 0.552(2) 0.093(17) Uiso d D 1 1 . .
    H H2 0.008(4) 0.517(3) 0.598(3) 0.089(17) Uiso d D 1 1 . .
    N N2 0.6286(6) 0.5888(2) 0.50299(19) 0.0676(9) Uani d . 1 1 . .
    C C1 0.0644(5) 0.7191(2) 0.68158(16) 0.0393(8) Uani d . 1 1 . .
    C C2 -0.0802(5) 0.73721(19) 0.73914(16) 0.0375(7) Uani d . 1 1 . .
    C C3 -0.2638(6) 0.6894(2) 0.75334(18) 0.0453(8) Uani d . 1 1 . .
    H H3 -0.2931 0.6437 0.7246 0.054 Uiso calc R 1 1 . .
    C C4 -0.3989(6) 0.7094(2) 0.80851(19) 0.0520(9) Uani d . 1 1 . .
    H H4 -0.5225 0.6783 0.8160 0.062 Uiso calc R 1 1 . .
    C C5 -0.3531(6) 0.7762(2) 0.8539(2) 0.0547(10) Uani d . 1 1 . .
    H H5 -0.4446 0.7887 0.8922 0.066 Uiso calc R 1 1 . .
    C C6 -0.1753(6) 0.8235(2) 0.84260(18) 0.0500(9) Uani d . 1 1 . .
    H H6 -0.1447 0.8672 0.8741 0.060 Uiso calc R 1 1 . .
    C C7 -0.0360(5) 0.8068(2) 0.78307(17) 0.0405(8) Uani d . 1 1 . .
    C C8 0.1447(6) 0.8565(2) 0.76620(17) 0.0430(8) Uani d . 1 1 . .
    C C9 0.2710(5) 0.8382(2) 0.70790(18) 0.0446(8) Uani d . 1 1 . .
    H H9 0.3847 0.8725 0.6964 0.054 Uiso calc R 1 1 . .
    C C10 0.2321(5) 0.7680(2) 0.66466(16) 0.0390(7) Uani d . 1 1 . .
    C C11 0.3774(5) 0.7476(2) 0.60075(17) 0.0411(8) Uani d . 1 1 . .
    H H11 0.5311 0.7556 0.6192 0.049 Uiso calc R 1 1 . .
    C C12 0.3481(5) 0.6601(2) 0.58086(17) 0.0419(8) Uani d . 1 1 . .
    C C13 0.1747(6) 0.6157(2) 0.60137(18) 0.0455(8) Uani d . 1 1 . .
    C C14 0.3613(7) 0.9720(2) 0.8004(2) 0.0635(11) Uani d . 1 1 . .
    H H14A 0.3620 1.0166 0.8345 0.095 Uiso calc R 1 1 . .
    H H14B 0.3509 0.9913 0.7494 0.095 Uiso calc R 1 1 . .
    H H14C 0.4949 0.9419 0.8092 0.095 Uiso calc R 1 1 . .
    C C15 0.5037(6) 0.6215(2) 0.53744(19) 0.0479(9) Uani d . 1 1 . .
    C C16 0.3287(5) 0.8045(2) 0.53448(17) 0.0409(8) Uani d . 1 1 . .
    C C17 0.1278(6) 0.8030(3) 0.4940(2) 0.0577(10) Uani d . 1 1 . .
    H H17 0.0232 0.7651 0.5058 0.069 Uiso calc R 1 1 . .
    C C18 0.0789(6) 0.8566(3) 0.4364(2) 0.0627(11) Uani d . 1 1 . .
    H H18 -0.0580 0.8551 0.4100 0.075 Uiso calc R 1 1 . .
    C C19 0.2331(7) 0.9121(2) 0.41810(19) 0.0549(10) Uani d . 1 1 . .
    C C20 0.4365(6) 0.9136(2) 0.4556(2) 0.0581(10) Uani d . 1 1 . .
    H H20 0.5421 0.9504 0.4423 0.070 Uiso calc R 1 1 . .
    C C21 0.4832(6) 0.8596(2) 0.51378(19) 0.0505(9) Uani d . 1 1 . .
    H H21 0.6214 0.8606 0.5394 0.061 Uiso calc R 1 1 . .
loop_
    _atom_site_aniso_label
    _atom_site_aniso_U_11
    _atom_site_aniso_U_22
    _atom_site_aniso_U_33
    _atom_site_aniso_U_12
    _atom_site_aniso_U_13
    _atom_site_aniso_U_23
    Br1 0.1155(5) 0.0841(4) 0.0888(4) -0.0019(3) -0.0114(3) 0.0431(3)
    O1 0.0523(13) 0.0429(15) 0.0572(13) -0.0032(11) 0.0139(11) -0.0239(12)
    O2 0.0760(17) 0.0383(15) 0.0578(14) -0.0057(13) 0.0074(12) -0.0170(12)
    N1 0.063(2) 0.0407(19) 0.073(2) -0.0020(17) 0.0213(18) -0.0202(17)
    N2 0.079(2) 0.054(2) 0.073(2) 0.0104(19) 0.0324(18) 0.0012(18)
    C1 0.0484(19) 0.0320(18) 0.0372(16) 0.0036(15) 0.0016(15) -0.0055(14)
    C2 0.0478(18) 0.0313(17) 0.0333(15) 0.0080(15) 0.0011(14) -0.0027(14)
    C3 0.056(2) 0.0330(19) 0.0466(19) 0.0026(16) 0.0040(16) 0.0014(16)
    C4 0.056(2) 0.049(2) 0.053(2) 0.0027(18) 0.0115(18) 0.0047(18)
    C5 0.066(2) 0.050(2) 0.050(2) 0.008(2) 0.0177(18) -0.0008(18)
    C6 0.070(2) 0.039(2) 0.0417(18) 0.0098(19) 0.0078(17) -0.0074(16)
    C7 0.0516(19) 0.0335(18) 0.0361(16) 0.0076(16) -0.0003(15) 0.0001(14)
    C8 0.057(2) 0.0304(18) 0.0404(17) 0.0094(16) -0.0021(16) -0.0060(15)
    C9 0.0510(19) 0.0344(19) 0.0482(19) 0.0006(16) 0.0011(16) -0.0017(15)
    C10 0.0486(18) 0.0333(18) 0.0353(16) 0.0043(16) 0.0041(14) -0.0009(14)
    C11 0.0445(18) 0.040(2) 0.0390(17) 0.0029(16) 0.0023(14) -0.0008(15)
    C12 0.0511(19) 0.0356(19) 0.0397(17) 0.0065(16) 0.0087(15) 0.0006(15)
    C13 0.056(2) 0.041(2) 0.0400(17) 0.0097(18) 0.0032(16) -0.0114(16)
    C14 0.066(2) 0.041(2) 0.083(3) -0.005(2) 0.000(2) -0.016(2)
    C15 0.063(2) 0.037(2) 0.0444(18) 0.0100(18) 0.0124(17) 0.0034(16)
    C16 0.0457(18) 0.0371(19) 0.0399(17) 0.0018(16) 0.0032(15) -0.0047(15)
    C17 0.052(2) 0.062(3) 0.059(2) -0.0083(19) -0.0018(18) 0.013(2)
    C18 0.057(2) 0.071(3) 0.059(2) -0.005(2) -0.0058(19) 0.015(2)
    C19 0.076(3) 0.043(2) 0.0458(19) 0.004(2) -0.0022(19) 0.0060(17)
    C20 0.066(2) 0.047(2) 0.062(2) -0.014(2) 0.008(2) 0.0042(19)
    C21 0.051(2) 0.047(2) 0.053(2) -0.0032(18) -0.0037(17) -0.0006(18)
_geom_special_details
;
All s.u.'s (except the s.u. in the dihedral angle between two l.s. planes) are
estimated using the full covariance matrix. The cell s.u.'s are taken into
account individually in the estimation of s.u.'s in distances, angles and
torsion angles; correlations between s.u.'s in cell parameters are only used
when they are defined by crystal symmetry. An approximate (isotropic)
treatment of cell s.u.'s is used for estimating s.u.'s involving l.s. planes.
;
loop_
    _geom_bond_atom_site_label_1
    _geom_bond_atom_site_label_2
    _geom_bond_site_symmetry_2
    _geom_bond_distance
    _geom_bond_publ_flag
    Br1 C19 . 1.901(3) ?
    O1 C13 . 1.360(4) ?
    O1 C1 . 1.399(4) ?
    O2 C8 . 1.372(4) ?
    O2 C14 . 1.423(5) ?
    N1 C13 . 1.349(5) ?
    N1 H1 . 0.877(10) ?
    N1 H2 . 0.874(10) ?
    N2 C15 . 1.144(4) ?
    C1 C10 . 1.355(5) ?
    C1 C2 . 1.423(4) ?
    C2 C3 . 1.408(5) ?
    C2 C7 . 1.416(4) ?
    C3 C4 . 1.360(5) ?
    C3 H3 . 0.9300 ?
    C4 C5 . 1.395(5) ?
    C4 H4 . 0.9300 ?
    C5 C6 . 1.364(5) ?
    C5 H5 . 0.9300 ?
    C6 C7 . 1.424(5) ?
    C6 H6 . 0.9300 ?
    C7 C8 . 1.424(5) ?
    C8 C9 . 1.363(5) ?
    C9 C10 . 1.413(4) ?
    C9 H9 . 0.9300 ?
    C10 C11 . 1.521(4) ?
    C11 C12 . 1.510(5) ?
    C11 C16 . 1.528(4) ?
    C11 H11 . 0.9800 ?
    C12 C13 . 1.357(5) ?
    C12 C15 . 1.414(5) ?
    C14 H14A . 0.9600 ?
    C14 H14B . 0.9600 ?
    C14 H14C . 0.9600 ?
    C16 C17 . 1.378(5) ?
    C16 C21 . 1.382(5) ?
    C17 C18 . 1.378(5) ?
    C17 H17 . 0.9300 ?
    C18 C19 . 1.372(5) ?
    C18 H18 . 0.9300 ?
    C19 C20 . 1.368(5) ?
    C20 C21 . 1.387(5) ?
    C20 H20 . 0.9300 ?
    C21 H21 . 0.9300 ?
loop_
    _geom_angle_atom_site_label_1
    _geom_angle_atom_site_label_2
    _geom_angle_atom_site_label_3
    _geom_angle_site_symmetry_1
    _geom_angle_site_symmetry_3
    _geom_angle
    _geom_angle_publ_flag
    C13 O1 C1 . . 117.8(3) ?
    C8 O2 C14 . . 117.6(3) ?
    C13 N1 H1 . . 120(3) ?
    C13 N1 H2 . . 120(3) ?
    H1 N1 H2 . . 118(5) ?
    C10 C1 O1 . . 123.2(3) ?
    C10 C1 C2 . . 122.6(3) ?
    O1 C1 C2 . . 114.1(3) ?
    C3 C2 C7 . . 119.4(3) ?
    C3 C2 C1 . . 122.8(3) ?
    C7 C2 C1 . . 117.8(3) ?
    C4 C3 C2 . . 120.9(3) ?
    C4 C3 H3 . . 119.6 ?
    C2 C3 H3 . . 119.6 ?
    C3 C4 C5 . . 120.3(4) ?
    C3 C4 H4 . . 119.8 ?
    C5 C4 H4 . . 119.8 ?
    C6 C5 C4 . . 120.6(3) ?
    C6 C5 H5 . . 119.7 ?
    C4 C5 H5 . . 119.7 ?
    C5 C6 C7 . . 120.7(3) ?
    C5 C6 H6 . . 119.7 ?
    C7 C6 H6 . . 119.7 ?
    C2 C7 C8 . . 119.0(3) ?
    C2 C7 C6 . . 118.0(3) ?
    C8 C7 C6 . . 123.1(3) ?
    C9 C8 O2 . . 124.5(3) ?
    C9 C8 C7 . . 120.6(3) ?
    O2 C8 C7 . . 114.9(3) ?
    C8 C9 C10 . . 121.1(3) ?
    C8 C9 H9 . . 119.5 ?
    C10 C9 H9 . . 119.5 ?
    C1 C10 C9 . . 118.8(3) ?
    C1 C10 C11 . . 120.8(3) ?
    C9 C10 C11 . . 120.4(3) ?
    C12 C11 C10 . . 109.0(3) ?
    C12 C11 C16 . . 114.0(3) ?
    C10 C11 C16 . . 110.1(3) ?
    C12 C11 H11 . . 107.8 ?
    C10 C11 H11 . . 107.8 ?
    C16 C11 H11 . . 107.8 ?
    C13 C12 C15 . . 117.1(3) ?
    C13 C12 C11 . . 123.2(3) ?
    C15 C12 C11 . . 119.7(3) ?
    N1 C13 C12 . . 127.7(3) ?
    N1 C13 O1 . . 110.5(3) ?
    C12 C13 O1 . . 121.9(3) ?
    O2 C14 H14A . . 109.5 ?
    O2 C14 H14B . . 109.5 ?
    H14A C14 H14B . . 109.5 ?
    O2 C14 H14C . . 109.5 ?
    H14A C14 H14C . . 109.5 ?
    H14B C14 H14C . . 109.5 ?
    N2 C15 C12 . . 178.6(4) ?
    C17 C16 C21 . . 117.9(3) ?
    C17 C16 C11 . . 120.8(3) ?
    C21 C16 C11 . . 121.2(3) ?
    C18 C17 C16 . . 121.2(4) ?
    C18 C17 H17 . . 119.4 ?
    C16 C17 H17 . . 119.4 ?
    C19 C18 C17 . . 119.8(3) ?
    C19 C18 H18 . . 120.1 ?
    C17 C18 H18 . . 120.1 ?
    C20 C19 C18 . . 120.5(3) ?
    C20 C19 Br1 . . 119.7(3) ?
    C18 C19 Br1 . . 119.7(3) ?
    C19 C20 C21 . . 119.1(4) ?
    C19 C20 H20 . . 120.4 ?
    C21 C20 H20 . . 120.4 ?
    C16 C21 C20 . . 121.4(3) ?
    C16 C21 H21 . . 119.3 ?
    C20 C21 H21 . . 119.3 ?
loop_
    _geom_torsion_atom_site_label_1
    _geom_torsion_atom_site_label_2
    _geom_torsion_atom_site_label_3
    _geom_torsion_atom_site_label_4
    _geom_torsion_site_symmetry_1
    _geom_torsion_site_symmetry_2
    _geom_torsion_site_symmetry_3
    _geom_torsion_site_symmetry_4
    _geom_torsion
    _geom_torsion_publ_flag
    C13 O1 C1 C10 . . . . 14.6(4) ?
    C13 O1 C1 C2 . . . . -165.3(3) ?
    C10 C1 C2 C3 . . . . 175.4(3) ?
    O1 C1 C2 C3 . . . . -4.7(4) ?
    C10 C1 C2 C7 . . . . -4.1(4) ?
    O1 C1 C2 C7 . . . . 175.8(3) ?
    C7 C2 C3 C4 . . . . 0.1(5) ?
    C1 C2 C3 C4 . . . . -179.4(3) ?
    C2 C3 C4 C5 . . . . -2.3(5) ?
    C3 C4 C5 C6 . . . . 1.5(5) ?
    C4 C5 C6 C7 . . . . 1.6(5) ?
    C3 C2 C7 C8 . . . . -177.4(3) ?
    C1 C2 C7 C8 . . . . 2.1(4) ?
    C3 C2 C7 C6 . . . . 2.8(4) ?
    C1 C2 C7 C6 . . . . -177.7(3) ?
    C5 C6 C7 C2 . . . . -3.7(5) ?
    C5 C6 C7 C8 . . . . 176.6(3) ?
    C14 O2 C8 C9 . . . . -2.8(5) ?
    C14 O2 C8 C7 . . . . 177.4(3) ?
    C2 C7 C8 C9 . . . . 1.1(5) ?
    C6 C7 C8 C9 . . . . -179.1(3) ?
    C2 C7 C8 O2 . . . . -179.0(3) ?
    C6 C7 C8 O2 . . . . 0.7(4) ?
    O2 C8 C9 C10 . . . . 177.5(3) ?
    C7 C8 C9 C10 . . . . -2.6(5) ?
    O1 C1 C10 C9 . . . . -177.2(3) ?
    C2 C1 C10 C9 . . . . 2.7(5) ?
    O1 C1 C10 C11 . . . . 2.3(5) ?
    C2 C1 C10 C11 . . . . -177.8(3) ?
    C8 C9 C10 C1 . . . . 0.7(5) ?
    C8 C9 C10 C11 . . . . -178.8(3) ?
    C1 C10 C11 C12 . . . . -17.0(4) ?
    C9 C10 C11 C12 . . . . 162.5(3) ?
    C1 C10 C11 C16 . . . . 108.7(3) ?
    C9 C10 C11 C16 . . . . -71.8(4) ?
    C10 C11 C12 C13 . . . . 17.6(4) ?
    C16 C11 C12 C13 . . . . -105.8(3) ?
    C10 C11 C12 C15 . . . . -163.8(3) ?
    C16 C11 C12 C15 . . . . 72.8(4) ?
    C15 C12 C13 N1 . . . . -0.6(5) ?
    C11 C12 C13 N1 . . . . 178.1(3) ?
    C15 C12 C13 O1 . . . . 178.7(3) ?
    C11 C12 C13 O1 . . . . -2.7(5) ?
    C1 O1 C13 N1 . . . . 165.0(3) ?
    C1 O1 C13 C12 . . . . -14.4(4) ?
    C12 C11 C16 C17 . . . . 56.2(4) ?
    C10 C11 C16 C17 . . . . -66.6(4) ?
    C12 C11 C16 C21 . . . . -124.5(3) ?
    C10 C11 C16 C21 . . . . 112.6(4) ?
    C21 C16 C17 C18 . . . . -2.2(6) ?
    C11 C16 C17 C18 . . . . 177.0(3) ?
    C16 C17 C18 C19 . . . . 0.7(6) ?
    C17 C18 C19 C20 . . . . 1.3(6) ?
    C17 C18 C19 Br1 . . . . -179.9(3) ?
    C18 C19 C20 C21 . . . . -1.7(6) ?
    Br1 C19 C20 C21 . . . . 179.6(3) ?
    C17 C16 C21 C20 . . . . 1.9(5) ?
    C11 C16 C21 C20 . . . . -177.3(3) ?
    C19 C20 C21 C16 . . . . 0.0(6) ?
loop_
    _geom_hbond_atom_site_label_D
    _geom_hbond_atom_site_label_H
    _geom_hbond_atom_site_label_A
    _geom_hbond_site_symmetry_A
    _geom_hbond_distance_DH
    _geom_hbond_distance_HA
    _geom_hbond_distance_DA
    _geom_hbond_angle_DHA
    N1 H1 N2 3_666 0.877(10) 2.22(2) 3.059(5) 159(4)
    N1 H2 O2 2_546 0.87(3) 2.56(5) 3.324(4) 147(4)
    C18 H18 Cg1 4_575 0.93 2.87 3.528(4) 129
