# Supplementary material for: 2-Amino-4-(4-bromo­phen­yl)-6-meth­oxy-4H-benzo[h]chromene-3-carbonitrile
Source: Acta Crystallogr Sect E Struct Rep Online. 2013 Mar 2;69(Pt 4):o480–1. doi: 10.1107/S1600536813005461 (PMC3629517; doi:10.1107/S1600536813005461)
Supplement: Supplementary file 2 [file e-69-0o480-Isup2.hkl]

#
# h,k,l, Fc-squared, Fo-squared, sigma(Fo-squared) and status flag
#
data_I
_shelx_title '  P21/c'
_shelx_refln_list_code          4
_shelx_F_calc_maximum      208.84
_exptl_crystal_F_000       824.00
_reflns_d_resolution_high  0.7680
 
loop_
 _symmetry_equiv_pos_as_xyz
 'x, y, z'
 '-x, y+1/2, -z+1/2'
 '-x, -y, -z'
 'x, -y-1/2, z-1/2'
 
_cell_length_a     6.0823
_cell_length_b    16.6918
_cell_length_c    17.7700
_cell_angle_alpha  90.000
_cell_angle_beta   93.646
_cell_angle_gamma  90.000
 
_shelx_F_squared_multiplier     1.000
 
loop_
 _refln_index_h
 _refln_index_k
 _refln_index_l
 _refln_F_squared_calc
 _refln_F_squared_meas
 _refln_F_squared_sigma
 _refln_observed_status
   1   0   0     5238.83     5303.80     75.09 o
   2   0   0     1626.36     1528.17     30.23 o
   3   0   0     3114.58     2900.53     45.08 o
   4   0   0     1245.53     1256.72     74.25 o
   5   0   0      126.08      126.58     19.03 o
   6   0   0      184.09      233.81     28.96 o
   7   0   0       17.60        0.04     11.20 o
   1   1   0     8278.40     7833.00     93.82 o
   2   1   0     1592.75     1529.91     27.80 o
   3   1   0        0.38       -0.23      2.51 o
   4   1   0        7.78        8.19      3.08 o
   5   1   0       24.40       23.00      9.05 o
   6   1   0        3.85        4.99      7.30 o
   7   1   0        3.49      -10.17     10.17 o
   1   2   0      952.06      921.66     35.12 o
   2   2   0     2646.13     2492.89     38.40 o
   3   2   0     7843.67     7996.38     75.64 o
   4   2   0      384.57      383.72     19.88 o
   5   2   0      120.65      113.09     12.60 o
   6   2   0      167.20      204.54     21.95 o
   7   2   0       44.81       65.81     14.73 o
   1   3   0     8316.92     7911.43    113.76 o
   2   3   0     3379.49     3554.64     66.57 o
   3   3   0      134.97      176.16     11.55 o
   4   3   0      462.39      502.10     19.49 o
   5   3   0        0.85        7.22      5.85 o
   6   3   0        5.39        7.63      3.43 o
   7   3   0       18.46        0.04      6.73 o
   0   4   0     3486.43     3208.73     56.44 o
   1   4   0     2462.14     2579.64     72.26 o
   2   4   0     2408.07     2349.96     55.80 o
   3   4   0      356.33      248.63     14.72 o
   4   4   0     1367.12     1330.33     31.47 o
   5   4   0       72.45       78.66      8.22 o
   6   4   0       26.74       31.69      7.05 o
   7   4   0        9.78        2.20     10.60 o
   1   5   0     1895.48     1769.20     64.44 o
   2   5   0     1296.92     1352.18     44.24 o
   3   5   0      242.70      295.45     28.55 o
   4   5   0      792.00      837.02     25.62 o
   5   5   0       66.72       85.59      8.74 o
   6   5   0       10.21        0.15      5.24 o
   7   5   0        3.92        4.26      9.15 o
   0   6   0     6939.82     6998.31    100.38 o
   1   6   0     4453.78     4580.46    113.47 o
   2   6   0      449.54      454.99     27.09 o
   3   6   0      412.78      346.28     17.83 o
   4   6   0        6.88        2.71      3.67 o
   5   6   0       34.89       34.33      9.06 o
   6   6   0      185.45      199.45     16.15 o
   7   6   0       43.36       44.63     19.25 o
   1   7   0     1186.14     1128.48     41.55 o
   2   7   0      217.18      219.22     29.04 o
   3   7   0      369.95      389.23     16.39 o
   4   7   0      118.93      121.84      9.95 o
   5   7   0      350.28      367.70     20.89 o
   6   7   0       39.69       32.16      7.23 o
   7   7   0        0.74      -13.20     25.32 o
   0   8   0     2973.83     3168.21     76.55 o
   1   8   0      341.34      332.15     18.17 o
   2   8   0       80.35       90.61     13.78 o
   3   8   0      988.38      987.17     39.98 o
   4   8   0       30.09       30.91      5.96 o
   5   8   0        6.02       10.96      5.72 o
   6   8   0       25.34       39.96     11.89 o
   7   8   0       27.87       43.82     19.88 o
   1   9   0     3451.99     3470.27     86.67 o
   2   9   0      300.98      327.90     27.71 o
   3   9   0      134.66      169.32     23.23 o
   4   9   0       38.49       32.81     23.27 o
   5   9   0       43.38       59.67      7.61 o
   6   9   0       47.14       42.66     17.99 o
   7   9   0        0.24       -8.47     25.88 o
   0  10   0      635.18      680.83     39.29 o
   1  10   0        3.68        4.84      4.62 o
   2  10   0      672.56      695.58     41.72 o
   3  10   0      323.38      307.84     31.05 o
   4  10   0       16.62       13.64      9.31 o
   5  10   0       29.28       22.58     17.52 o
   6  10   0        4.20       -5.99     22.71 o
   7  10   0        4.27       29.40     18.97 o
   1  11   0      254.07      239.93     14.21 o
   2  11   0     1435.84     1392.50     61.43 o
   3  11   0       14.79       21.15     10.05 o
   4  11   0       82.66       85.87     24.89 o
   5  11   0      121.00      159.95     28.15 o
   6  11   0       11.79       -3.59     20.70 o
   0  12   0      561.58      624.91     41.39 o
   1  12   0       15.43       18.10      4.74 o
   2  12   0      531.82      575.78     40.77 o
   3  12   0       16.54       12.68     23.08 o
   4  12   0        4.89       10.37     17.60 o
   5  12   0       64.46       74.92     18.84 o
   6  12   0        4.64       12.80     12.11 o
   1  13   0      685.35      718.44     26.86 o
   2  13   0       49.34       47.56     13.14 o
   3  13   0       14.07        7.05     22.54 o
   4  13   0      147.08      210.28     30.16 o
   5  13   0       31.79       34.61     14.20 o
   6  13   0        2.50       -1.44      9.50 o
   0  14   0      281.13      369.00     34.59 o
   1  14   0       98.18       97.21     15.65 o
   2  14   0       63.30       60.61     14.97 o
   3  14   0        9.88        5.35     13.55 o
   4  14   0        1.50       14.20     13.23 o
   5  14   0        0.01       24.06     18.39 o
   6  14   0        0.08      -11.01     12.75 o
   1  15   0      794.96      839.44     49.42 o
   2  15   0      773.52      814.24     53.40 o
   3  15   0        5.27       13.71     10.20 o
   4  15   0        4.61        6.81     10.50 o
   5  15   0       47.76       11.09     13.34 o
   0  16   0       61.97       55.80     15.09 o
   1  16   0        2.67        3.68      9.47 o
   2  16   0        1.20        0.33      9.16 o
   3  16   0       62.24       76.90     17.99 o
   4  16   0       20.82       22.12     11.11 o
   5  16   0        0.11       -8.85     13.86 o
   1  17   0       80.90      101.14     18.11 o
   2  17   0        8.40       12.99     11.42 o
   3  17   0       11.09       21.17     15.73 o
   4  17   0       86.23       81.94     23.39 o
   0  18   0      323.98      345.76     37.12 o
   1  18   0        0.17        6.95     11.12 o
   2  18   0        8.65       27.58     13.31 o
   3  18   0        1.64       17.56     15.59 o
   4  18   0        1.12       16.84     13.54 o
   1  19   0        1.80        9.38      7.50 o
   2  19   0       22.59        2.54     12.49 o
   3  19   0       22.66       35.20     15.11 o
   0  20   0        1.44       32.43     27.29 o
   1  20   0        3.78       18.19     23.32 o
   2  20   0       18.42       35.23     22.31 o
   3  20   0       43.58       51.10     19.52 o
   1  21   0       23.61       35.24     27.82 o
   2  21   0        4.18      -10.95     10.95 o
  -7   1   1       12.48        4.22      9.31 o
  -6   1   1       41.92       54.09     11.72 o
  -5   1   1       41.25       29.69     26.94 o
  -4   1   1      558.48      566.38     17.63 o
  -3   1   1     1899.79     1866.87     29.05 o
  -2   1   1    11430.46    10848.58    115.82 o
  -1   1   1     2501.08     2216.31     38.82 o
   1   1   1     4868.80     4843.70    110.66 o
   2   1   1     5408.74     5356.31     42.64 o
   3   1   1      446.89      359.73     10.87 o
   4   1   1      321.28      320.01     15.06 o
   5   1   1       96.58       95.87      8.40 o
   6   1   1        7.76       -5.14      7.24 o
   7   1   1       32.00       30.34     13.91 o
  -7   2   1        6.18       -0.52      8.24 o
  -6   2   1       53.22       37.47     10.61 o
  -5   2   1       58.10       63.84      8.59 o
  -4   2   1       13.25       11.26      4.04 o
  -3   2   1      408.21      457.12     15.07 o
  -2   2   1      135.41      107.74     16.82 o
  -1   2   1     2500.24     2420.02     61.70 o
   1   2   1     1126.68     1119.02     17.60 o
   2   2   1     1605.71     1610.15     22.75 o
   3   2   1        5.84       12.68      2.91 o
   4   2   1       57.91       54.55      6.59 o
   5   2   1       28.73       17.43      5.38 o
   6   2   1        3.83       -7.81      7.81 o
   7   2   1        0.16       11.40      8.62 o
  -7   3   1       30.50        6.77     10.83 o
  -6   3   1      431.07      472.02     33.77 o
  -5   3   1      566.89      569.99     33.07 o
  -4   3   1      798.81      810.55     25.54 o
  -3   3   1       77.61      113.00      9.07 o
  -2   3   1     5272.17     5314.77    121.80 o
  -1   3   1     3469.21     3297.01     77.90 o
   0   3   1     1097.53     1231.84     31.85 o
   1   3   1    13815.04    13976.38    105.20 o
   2   3   1     1755.14     1760.46     26.07 o
   3   3   1     1614.07     1610.20     28.24 o
   4   3   1      876.32      848.67     23.78 o
   5   3   1       48.97       51.46      9.19 o
   6   3   1        9.49        9.11      4.74 o
   7   3   1       25.20       41.34     13.76 o
  -7   4   1        1.97       -8.85      9.13 o
  -6   4   1      138.76      155.47     20.53 o
  -5   4   1       48.11       54.97     10.22 o
  -4   4   1       32.62       37.23      6.49 o
  -3   4   1      516.54      562.37     33.34 o
  -2   4   1     3333.50     3519.60    102.74 o
  -1   4   1      109.02      105.35     14.62 o
   0   4   1      593.31      545.55     23.96 o
   1   4   1     1684.06     1690.11     40.17 o
   2   4   1      101.65      121.91      7.52 o
   3   4   1      657.22      659.75     18.16 o
   4   4   1       33.31       27.23      5.28 o
   5   4   1       34.77       21.93      4.26 o
   6   4   1        2.41       -4.96      4.96 o
   7   4   1       16.13        9.04      8.02 o
  -7   5   1       35.88       40.18     17.36 o
  -6   5   1       34.76       24.27     13.37 o
  -5   5   1      224.63      240.69     16.89 o
  -4   5   1        3.97        7.75      3.72 o
  -3   5   1     1650.17     1817.15     88.23 o
  -2   5   1    11224.40    11634.33    195.52 o
  -1   5   1      760.70      735.35     19.38 o
   0   5   1     4443.44     4560.43    177.70 o
   1   5   1     3699.56     3662.58     64.04 o
   2   5   1     2738.68     2875.88     31.67 o
   3   5   1      145.25      122.77      8.38 o
   4   5   1      970.85      970.88     27.88 o
   5   5   1      190.30      208.06     13.48 o
   6   5   1      133.32      152.77     14.31 o
   7   5   1       86.26       89.02     22.44 o
  -7   6   1       39.37       27.09     15.50 o
  -6   6   1       15.69       10.86      5.63 o
  -5   6   1      203.18      192.62     16.15 o
  -4   6   1      314.95      342.54     21.80 o
  -3   6   1     1980.93     2099.99     71.74 o
  -2   6   1       52.50       81.98     18.71 o
  -1   6   1     2378.11     2464.78     73.76 o
   0   6   1      743.54      691.61     31.53 o
   1   6   1      101.56      118.98     12.78 o
   2   6   1      730.63      746.80     36.35 o
   3   6   1      402.08      361.72     26.32 o
   4   6   1      139.44      146.11     10.04 o
   5   6   1       29.00       48.78      8.41 o
   6   6   1       52.58       34.35      9.69 o
   7   6   1        0.07       -5.16     15.58 o
  -7   7   1        8.52       -3.18     13.25 o
  -6   7   1        9.31        4.66      5.94 o
  -5   7   1       17.56       16.89      5.91 o
  -4   7   1      123.62      149.96     33.22 o
  -3   7   1      288.58      312.00     27.30 o
  -2   7   1     2048.04     1816.74     31.07 o
  -1   7   1     1122.24     1023.92     29.05 o
   0   7   1      358.91      359.43     24.40 o
   1   7   1     4251.90     4447.54     80.27 o
   2   7   1     1483.86     1634.03     55.60 o
   3   7   1      560.79      545.27     17.26 o
   4   7   1      971.73     1043.01     31.05 o
   5   7   1       96.09       98.15     11.00 o
   6   7   1        3.69        9.06      5.51 o
   7   7   1        7.71        6.02     25.39 o
  -7   8   1        0.82      -18.05     31.40 o
  -6   8   1       50.72       42.78     15.12 o
  -5   8   1      107.06       93.24     11.63 o
  -4   8   1       44.91       54.91     16.29 o
  -3   8   1      389.09      375.26     30.89 o
  -2   8   1      582.02      639.77     51.90 o
  -1   8   1      179.24      135.20     24.96 o
   0   8   1      801.92      699.71     26.17 o
   1   8   1     1903.22     1977.23     30.38 o
   2   8   1     2048.44     2239.65     81.62 o
   3   8   1      101.46       80.56     15.29 o
   4   8   1       78.73       88.71      7.50 o
   5   8   1       19.81       20.25      5.50 o
   6   8   1      100.69      119.01     17.28 o
   7   8   1        1.27       -4.62     27.05 o
  -7   9   1        0.12      -17.81     18.14 o
  -6   9   1       14.64       14.81     10.70 o
  -5   9   1       94.20       77.67     13.18 o
  -4   9   1        1.69       -0.04      5.17 o
  -3   9   1       32.93       40.99     14.20 o
  -2   9   1     1522.76     1517.81     86.70 o
  -1   9   1      126.57      147.18     27.45 o
   0   9   1      594.92      670.13     27.17 o
   1   9   1     2932.50     2986.14     93.89 o
   2   9   1       73.83       77.36     14.40 o
   3   9   1      202.59      164.43     21.34 o
   4   9   1      127.70      125.08     21.09 o
   5   9   1        3.94       13.10      3.95 o
   6   9   1        0.46       -7.91      9.27 o
   7   9   1       18.67       16.53     28.57 o
  -7  10   1        3.96       22.62     33.86 o
  -6  10   1        5.08        6.36     10.23 o
  -5  10   1        0.20       -9.86     12.14 o
  -4  10   1       68.43       61.46     15.93 o
  -3  10   1     1214.58     1325.89     65.00 o
  -2  10   1       47.14       45.96     13.19 o
  -1  10   1     2357.96     2487.57     71.98 o
   0  10   1     3049.05     3159.22     61.52 o
   1  10   1     2120.62     2147.47     46.96 o
   2  10   1      124.37      114.74     17.87 o
   3  10   1      554.83      549.59     40.38 o
   4  10   1       18.88       11.26     11.18 o
   5  10   1       12.90       45.11     17.43 o
   6  10   1        9.04       16.10     14.25 o
  -6  11   1        2.37      -23.37     25.99 o
  -5  11   1        3.85       -7.14     38.15 o
  -4  11   1       68.97       29.42     19.91 o
  -3  11   1       55.64       51.94     14.04 o
  -2  11   1      460.16      480.96     36.52 o
  -1  11   1       26.05       24.94      9.50 o
   0  11   1      678.89      736.77     30.95 o
   1  11   1      857.13      924.54     26.50 o
   2  11   1      156.21      164.81     21.16 o
   3  11   1       13.55       16.86     10.29 o
   4  11   1      290.21      268.53     32.81 o
   5  11   1       16.01       18.18     12.78 o
   6  11   1        3.70       14.24     13.93 o
  -6  12   1        6.23        0.86     10.26 o
  -5  12   1       15.74        7.24      9.45 o
  -4  12   1        5.57       -1.74     12.58 o
  -3  12   1      857.42      906.14     56.20 o
  -2  12   1      751.00      777.02     48.60 o
  -1  12   1      257.76      267.11     30.85 o
   0  12   1      697.89      708.50     31.13 o
   1  12   1      339.75      395.42     18.36 o
   2  12   1     1832.95     1780.39     70.72 o
   3  12   1     1121.18     1101.51     60.29 o
   4  12   1        9.25        5.93      9.19 o
   5  12   1       46.04       35.74     15.00 o
   6  12   1        0.74       -3.71     22.18 o
  -6  13   1       11.67      -13.81     13.81 o
  -5  13   1        4.31       11.43     10.30 o
  -4  13   1       11.43       15.75     14.28 o
  -3  13   1      606.13      618.63     59.92 o
  -2  13   1      274.99      276.00     30.30 o
  -1  13   1       26.17       54.80     24.58 o
   0  13   1      130.56      144.86     18.12 o
   1  13   1        3.01       -0.08      3.62 o
   2  13   1      332.46      301.69     33.53 o
   3  13   1      384.74      366.91     47.99 o
   4  13   1      105.11      111.44     22.57 o
   5  13   1        4.24        6.53     44.41 o
   6  13   1        1.12        5.90     10.59 o
  -6  14   1        9.85        3.96     31.88 o
  -5  14   1        9.83       11.23     12.76 o
  -4  14   1      287.89      280.70     36.58 o
  -3  14   1       64.64       59.76     32.20 o
  -2  14   1      315.44      267.96     30.86 o
  -1  14   1     1062.60     1097.72     54.80 o
   0  14   1      195.81      214.12     18.39 o
   1  14   1       46.23       45.93      7.20 o
   2  14   1       10.51       -0.03      7.93 o
   3  14   1        3.80        5.50     13.30 o
   4  14   1       19.11       58.39     17.66 o
   5  14   1        6.64        1.35     11.40 o
   6  14   1        1.57       -7.28     12.67 o
  -5  15   1       97.88       81.71     51.40 o
  -4  15   1      359.28      374.21     42.17 o
  -3  15   1        8.54       16.62     19.61 o
  -2  15   1       20.57       10.46     21.44 o
  -1  15   1        0.09        5.27     25.49 o
   0  15   1      333.92      340.46     24.15 o
   1  15   1        1.70        0.96      3.75 o
   2  15   1        2.98        8.85     13.67 o
   3  15   1        1.58       -5.00      9.46 o
   4  15   1       34.42       26.81     16.34 o
   5  15   1       18.03       20.93     17.41 o
  -5  16   1        4.55       13.60     19.40 o
  -4  16   1       12.37        8.37     11.19 o
  -3  16   1       26.24       39.76     20.77 o
  -2  16   1       17.32       27.42     15.21 o
  -1  16   1      147.44      150.30     21.93 o
   0  16   1      107.99      129.52     15.91 o
   1  16   1      143.66      173.59     23.74 o
   2  16   1      111.21      129.86     22.94 o
   3  16   1       64.69       59.18     17.19 o
   4  16   1       53.16       76.24     21.10 o
   5  16   1       55.65       32.30     18.89 o
  -4  17   1       23.00        6.28     10.72 o
  -3  17   1       37.98       29.43     15.18 o
  -2  17   1        1.99       -0.84      8.96 o
  -1  17   1       14.29       21.73     25.64 o
   0  17   1       41.68       47.80     10.12 o
   1  17   1      118.71      118.68     20.48 o
   2  17   1       35.06       45.21     16.76 o
   3  17   1       64.88       52.21     18.22 o
   4  17   1       63.46       49.34     20.08 o
  -4  18   1        7.83        4.35      9.90 o
  -3  18   1        5.22       29.63     15.05 o
  -2  18   1        3.27        4.63     19.36 o
  -1  18   1       72.56       62.13     15.42 o
   0  18   1        9.34       11.77      8.98 o
   1  18   1        8.78       31.55     12.46 o
   2  18   1       59.58       49.91     16.72 o
   3  18   1       40.47       37.07     20.90 o
   4  18   1        0.92        2.22     10.79 o
  -3  19   1        8.27        2.99     27.78 o
  -2  19   1       12.43        4.52     11.00 o
  -1  19   1       24.67       22.49     11.53 o
   0  19   1        3.06       45.76     27.28 o
   1  19   1       33.84       35.08     13.01 o
   2  19   1        9.75        2.02      9.37 o
   3  19   1        1.29       -6.29     11.72 o
  -3  20   1       38.51       51.33     19.35 o
  -2  20   1       35.23       39.14     15.50 o
  -1  20   1        2.51      -17.28     17.28 o
   0  20   1       39.37       59.14     21.30 o
   1  20   1       32.26       31.49     12.40 o
   2  20   1       29.84       15.62     13.41 o
   3  20   1        6.21        9.77     18.17 o
  -2  21   1       32.21        1.51     21.18 o
  -1  21   1        0.40       12.75     19.82 o
   0  21   1       59.15       38.17     17.12 o
   1  21   1       56.27       46.93     30.05 o
  -7   0   2       13.87      -20.10     20.10 o
  -6   0   2      230.02      209.73     41.24 o
  -5   0   2       45.39       72.80     24.80 o
  -4   0   2      921.09      961.50     49.60 o
  -3   0   2      576.82      615.11     47.60 o
  -2   0   2      360.91      338.15     30.29 o
  -1   0   2    13968.62    12887.75    142.55 o
   1   0   2    11552.86    10949.55    150.97 o
   2   0   2    18195.79    17207.99     95.00 o
   3   0   2       38.10       39.36      5.38 o
   4   0   2     1273.37     1254.05     32.58 o
   5   0   2      442.01      462.73     27.99 o
   6   0   2        9.71      -11.09     14.29 o
   7   0   2        7.28        2.21     10.50 o
  -7   1   2        9.35       -1.69     11.91 o
  -6   1   2        5.52        3.30     17.43 o
  -5   1   2        6.35       13.02      9.25 o
  -4   1   2        0.28       -2.85      8.13 o
  -3   1   2        1.14        1.42      7.20 o
  -2   1   2      289.49      312.28     21.20 o
  -1   1   2     1677.37     1730.75     37.43 o
   1   1   2     1895.90     1820.08     25.80 o
   2   1   2        1.06        2.48      1.50 o
   3   1   2     2296.43     2462.06     28.20 o
   4   1   2      530.96      557.59     20.04 o
   5   1   2        0.15       -0.90      3.35 o
   6   1   2        0.40        0.52      8.54 o
   7   1   2        3.73        0.30      8.79 o
  -7   2   2        6.75      -18.20     18.20 o
  -6   2   2      708.61      841.50     81.25 o
  -5   2   2      114.10      123.95     29.64 o
  -4   2   2     1527.52     1478.91     44.67 o
  -3   2   2      272.59      258.82     10.72 o
  -2   2   2       82.05      106.41     12.66 o
  -1   2   2    27290.06    25864.07    216.15 o
   0   2   2      172.05      212.25     13.89 o
   1   2   2    32344.42    29480.55    215.76 o
   2   2   2     2357.60     2222.97     26.25 o
   3   2   2      983.94     1022.07     20.01 o
   4   2   2       11.36        2.07      2.81 o
   5   2   2      245.63      258.48     14.21 o
   6   2   2        9.46       11.68      5.09 o
   7   2   2        1.74       19.57     23.21 o
  -7   3   2        9.03        5.49     10.24 o
  -6   3   2      114.81       78.30     27.60 o
  -5   3   2      331.79      324.76     17.60 o
  -4   3   2        8.86        8.78      4.59 o
  -3   3   2     1121.89     1137.72     29.39 o
  -2   3   2      576.04      586.59     41.98 o
  -1   3   2     2847.50     2806.34     75.19 o
   0   3   2     3228.99     3320.20     59.06 o
   1   3   2     5251.10     5044.43     61.36 o
   2   3   2      823.49      833.38     17.58 o
   3   3   2        1.47        2.44      2.52 o
   4   3   2       14.77       19.51      3.59 o
   5   3   2       91.94      101.13      8.91 o
   6   3   2        5.86       -0.03      5.34 o
   7   3   2       17.73        5.42      8.60 o
  -7   4   2        3.42      -12.78     18.16 o
  -6   4   2       15.22       -9.47     17.36 o
  -5   4   2      256.04      250.94     25.56 o
  -4   4   2      483.30      506.26     20.55 o
  -3   4   2      547.35      517.06     45.92 o
  -2   4   2     6530.43     6812.92    148.81 o
  -1   4   2      298.05      323.69     26.91 o
   0   4   2    13891.19    13009.52    127.73 o
   1   4   2     4328.97     4209.45     84.62 o
   2   4   2     1719.50     1618.63     26.29 o
   3   4   2       94.47      103.94      7.33 o
   4   4   2      275.97      262.92     13.01 o
   5   4   2      144.24      161.01     10.98 o
   6   4   2        4.62        2.14      7.01 o
   7   4   2      241.57      278.71     26.86 o
  -7   5   2        2.38       -8.48      9.13 o
  -6   5   2       38.64       15.61      7.02 o
  -5   5   2      126.51      134.75     13.81 o
  -4   5   2      162.46      182.27     14.83 o
  -3   5   2      120.84      108.18     24.75 o
  -2   5   2       95.88      101.27     20.55 o
  -1   5   2     1244.34     1226.80     64.52 o
   0   5   2     2686.81     2584.29     76.70 o
   1   5   2       94.77       72.73      9.38 o
   2   5   2       32.62       33.22      3.57 o
   3   5   2        6.99        6.07      3.11 o
   4   5   2        1.70        2.87      3.89 o
   5   5   2       16.83       13.87      4.53 o
   6   5   2      197.71      206.25     16.76 o
   7   5   2       31.10       57.95     17.43 o
  -7   6   2       10.96       -5.52     11.48 o
  -6   6   2        6.74        7.04      7.86 o
  -5   6   2        3.55        0.42     11.38 o
  -4   6   2      121.83      125.12     27.65 o
  -3   6   2       69.71       86.10     15.33 o
  -2   6   2       84.87       69.09     18.00 o
  -1   6   2      464.66      420.92     18.73 o
   0   6   2     3152.82     3216.74     52.86 o
   1   6   2     2053.00     2054.49     70.97 o
   2   6   2     2453.12     2446.90     63.06 o
   3   6   2      175.60      201.52     10.43 o
   4   6   2      198.54      192.47     12.70 o
   5   6   2      451.67      470.23     21.02 o
   6   6   2        0.68       -1.18      9.59 o
   7   6   2       77.06       88.39     22.96 o
  -7   7   2        2.81       -4.52     16.03 o
  -6   7   2        9.38        6.71      9.09 o
  -5   7   2       50.73       61.98     12.17 o
  -4   7   2        7.38       15.94     16.66 o
  -3   7   2      841.73      939.94     48.18 o
  -2   7   2      293.59      285.51     35.45 o
  -1   7   2      157.30      201.74     13.69 o
   0   7   2     2671.56     2649.99     51.85 o
   1   7   2      108.70       70.87      6.21 o
   2   7   2        0.03       -6.88      6.88 o
   3   7   2      535.72      514.59     34.39 o
   4   7   2      227.90      240.45     13.14 o
   5   7   2      103.90       94.04     10.83 o
   6   7   2        8.60       12.25      6.70 o
   7   7   2        6.24        4.46     30.20 o
  -7   8   2       10.06       -3.26     10.46 o
  -6   8   2       17.28       25.65     12.31 o
  -5   8   2       39.58       33.18      7.03 o
  -4   8   2      671.53      615.46     66.24 o
  -3   8   2       17.93       13.73      7.27 o
  -2   8   2      278.01      272.28     41.88 o
  -1   8   2     2267.18     2358.64     51.09 o
   0   8   2       47.71       62.83      8.64 o
   1   8   2       83.53       72.65      6.65 o
   2   8   2     2253.67     2247.75     67.31 o
   3   8   2       32.97       25.01      9.61 o
   4   8   2      272.25      292.44     13.04 o
   5   8   2       32.66       32.43      6.44 o
   6   8   2       18.35       14.48      8.10 o
   7   8   2        1.78       -3.71     16.85 o
  -7   9   2        1.22       10.36     14.00 o
  -6   9   2       12.68       12.86     22.80 o
  -5   9   2       36.86       22.09      8.01 o
  -4   9   2       34.23       18.41     17.09 o
  -3   9   2       22.80       24.70      4.74 o
  -2   9   2      395.07      415.10     20.74 o
  -1   9   2      790.47      893.60     34.05 o
   0   9   2      680.21      899.71     44.85 o
   1   9   2     2242.31     2202.62     38.81 o
   2   9   2       39.83       33.98     10.33 o
   3   9   2      298.49      280.05     27.89 o
   4   9   2      295.84      316.93     25.16 o
   5   9   2       83.59       63.74     17.58 o
   6   9   2        0.98       -2.48      7.53 o
   7   9   2        0.39       -8.33     12.71 o
  -7  10   2        7.52      -15.17     27.65 o
  -6  10   2        0.01       -8.11     15.90 o
  -5  10   2        1.71      -12.12     12.12 o
  -4  10   2       26.74       22.63      3.29 o
  -3  10   2       22.65       24.48     16.00 o
  -2  10   2      528.74      520.53     22.41 o
  -1  10   2     1546.04     1701.68     92.29 o
   0  10   2        1.43        0.84      6.69 o
   1  10   2     1162.73     1238.09     31.33 o
   2  10   2       80.32       76.43     18.84 o
   3  10   2        1.01       -6.90     15.94 o
   4  10   2      211.60      200.41     26.14 o
   5  10   2       67.51       50.58     23.26 o
   6  10   2        3.80       23.45     13.70 o
  -6  11   2        9.03        4.03     11.76 o
  -5  11   2       77.13       97.84     22.78 o
  -4  11   2       11.12       -6.48      9.60 o
  -3  11   2        4.94       -3.73     11.51 o
  -2  11   2       85.96      105.95     27.48 o
  -1  11   2        8.50       39.73     18.58 o
   0  11   2     1297.22     1334.89     42.75 o
   1  11   2       13.82       19.69      7.18 o
   2  11   2       12.98       24.35     10.91 o
   3  11   2      204.07      159.74     28.29 o
   4  11   2       35.76       39.19     13.67 o
   5  11   2       19.40       25.13     14.13 o
   6  11   2       22.56       43.06     23.61 o
  -6  12   2        5.83        1.08     11.56 o
  -5  12   2       73.90       45.10     16.91 o
  -4  12   2       10.30      -11.23     13.38 o
  -3  12   2      206.95      147.97     24.22 o
  -2  12   2      364.35      328.13     32.90 o
  -1  12   2     1359.23     1459.00     61.61 o
   0  12   2       63.29       64.26     17.39 o
   1  12   2      120.83      134.80     11.90 o
   2  12   2      992.10     1029.22     53.19 o
   3  12   2      457.86      445.59     38.29 o
   4  12   2      179.64      171.86     26.75 o
   5  12   2       70.11       74.02     17.12 o
   6  12   2       23.93        4.84     11.35 o
  -6  13   2       10.85       13.49     12.97 o
  -5  13   2       39.46       28.81     16.20 o
  -4  13   2       50.13       78.38     20.51 o
  -3  13   2      281.63      331.70     36.57 o
  -2  13   2       16.76       36.19     11.21 o
  -1  13   2       68.13       86.28     25.92 o
   0  13   2      691.11      723.64     33.84 o
   1  13   2     1067.02     1060.62     31.49 o
   2  13   2       86.15       98.64     17.42 o
   3  13   2      380.54      385.13     35.87 o
   4  13   2        5.73      -13.82     14.86 o
   5  13   2        3.90       19.46     15.53 o
   6  13   2        9.73        1.72     11.07 o
  -6  14   2        0.03       -2.45     33.26 o
  -5  14   2       31.23        8.69     33.29 o
  -4  14   2      330.48      339.88     40.73 o
  -3  14   2       26.28       48.59     17.06 o
  -2  14   2      252.32      271.55     31.82 o
  -1  14   2      620.32      630.37     59.58 o
   0  14   2       24.98        9.43     14.92 o
   1  14   2      106.30      111.60     10.85 o
   2  14   2      364.89      427.91     36.79 o
   3  14   2       10.45        6.50     11.47 o
   4  14   2       16.08       12.34     27.95 o
   5  14   2       77.53       80.10     30.99 o
  -5  15   2       29.41       -0.31     21.53 o
  -4  15   2      156.55      142.18     28.28 o
  -3  15   2      303.08      344.90     38.86 o
  -2  15   2      783.48      783.97     53.75 o
  -1  15   2      622.47      644.79     44.82 o
   0  15   2      749.38      796.17     37.14 o
   1  15   2      391.43      397.56     20.42 o
   2  15   2        2.73        3.55     10.56 o
   3  15   2      236.92      245.00     30.81 o
   4  15   2       77.80       83.68     20.51 o
   5  15   2        0.03       -6.58     12.45 o
  -5  16   2        6.29      -19.89     30.46 o
  -4  16   2       58.83       34.94     17.16 o
  -3  16   2       21.58       28.49     14.10 o
  -2  16   2        9.34        2.58     10.54 o
  -1  16   2       30.73       48.65     13.38 o
   0  16   2        9.32       10.24      7.37 o
   1  16   2        1.11       10.42      4.01 o
   2  16   2       17.45        3.28     30.81 o
   3  16   2        1.22       -3.65     13.93 o
   4  16   2        2.27        7.59     12.52 o
   5  16   2        5.14       -3.11     11.63 o
  -4  17   2       74.83       41.73     26.53 o
  -3  17   2       97.88      118.14     25.10 o
  -2  17   2      136.28      169.72     26.49 o
  -1  17   2      261.36      252.05     29.61 o
   0  17   2      354.81      362.69     23.91 o
   1  17   2      203.98      217.80     27.48 o
   2  17   2        1.71        6.72     15.05 o
   3  17   2       52.32       53.10     16.37 o
   4  17   2       88.01       32.63     21.88 o
  -4  18   2        0.40       -5.96     15.10 o
  -3  18   2        8.17       -1.26     13.53 o
  -2  18   2        0.16      -11.10     11.50 o
  -1  18   2      303.83      317.94     33.82 o
   0  18   2        0.72        9.06      6.40 o
   1  18   2        8.47       17.93     21.06 o
   2  18   2        6.77        8.70     12.62 o
   3  18   2        0.02        2.82      9.72 o
   4  18   2        6.03       20.32     15.46 o
  -3  19   2        0.34       -5.60     50.38 o
  -2  19   2       12.12       17.70     13.31 o
  -1  19   2       24.57       41.22     12.53 o
   0  19   2       35.45      101.29     34.90 o
   1  19   2      106.23      115.54     21.63 o
   2  19   2        1.45       -1.11     17.18 o
   3  19   2        0.87       -8.52     20.63 o
  -3  20   2        5.31        6.58     11.24 o
  -2  20   2       88.53       81.37     22.76 o
  -1  20   2        0.04        0.05     17.80 o
   0  20   2       36.27       61.80     30.23 o
   1  20   2        0.13       14.90      9.58 o
   2  20   2        0.15       -3.50      9.40 o
  -1  21   2       30.80       14.84     23.00 o
   0  21   2        8.20       12.18     35.78 o
   1  21   2       15.12       30.42     19.44 o
  -7   1   3        0.23       10.49     12.84 o
  -6   1   3        1.70       30.57     15.59 o
  -5   1   3       16.05      -11.61     11.61 o
  -4   1   3      568.68      509.69     26.34 o
  -3   1   3     1123.58     1092.51     47.48 o
  -2   1   3      390.57      295.55     12.97 o
  -1   1   3    17529.87    16321.65    223.60 o
   0   1   3     1319.47     1305.74     25.58 o
   1   1   3     8290.72     8395.39     73.50 o
   2   1   3     6477.57     6453.06     37.78 o
   3   1   3     2730.50     2607.97     29.36 o
   4   1   3       25.50       31.81      4.38 o
   5   1   3      114.99      108.47      9.06 o
   6   1   3        9.65       24.27     11.67 o
   7   1   3        6.12       17.60     14.29 o
  -7   2   3        6.55      -13.23     13.23 o
  -6   2   3       33.17       31.25     21.11 o
  -5   2   3        8.06        2.85      8.89 o
  -4   2   3        4.38        9.94      4.86 o
  -3   2   3      332.59      311.49     25.95 o
  -2   2   3       20.41       36.23      9.51 o
  -1   2   3     3429.82     3529.54     60.52 o
   0   2   3    16990.42    15426.67    135.70 o
   1   2   3      228.68      208.42      8.95 o
   2   2   3      352.42      363.91      9.23 o
   3   2   3     1777.83     1970.76     27.94 o
   4   2   3       17.30       16.01      3.29 o
   5   2   3        7.76        0.54      4.85 o
   6   2   3       11.69       15.08      5.92 o
   7   2   3        3.29        4.23      8.67 o
  -7   3   3       18.70       -2.52     14.66 o
  -6   3   3      236.18      285.90     50.47 o
  -5   3   3        7.27        7.82     12.44 o
  -4   3   3      314.50      287.46     23.48 o
  -3   3   3     1717.28     1675.98     87.07 o
  -2   3   3        6.45       19.58     10.79 o
  -1   3   3     6164.12     6247.59    118.91 o
   0   3   3    29388.48    25704.50    287.54 o
   1   3   3    23797.33    22363.37    196.65 o
   2   3   3      271.29      255.90      8.90 o
   3   3   3     3334.61     3344.95     40.02 o
   4   3   3      160.08      215.92     11.51 o
   5   3   3       62.59       63.08      7.46 o
   6   3   3      181.92      204.84     16.21 o
   7   3   3        1.90       16.16     12.16 o
  -7   4   3        0.24      -10.54     10.54 o
  -6   4   3        3.33      -16.56     16.56 o
  -5   4   3        1.09        1.32      3.33 o
  -4   4   3       86.82       74.49      8.30 o
  -3   4   3      965.75     1021.92     68.48 o
  -2   4   3     2650.42     2758.25     99.45 o
  -1   4   3      283.77      263.65     26.82 o
   0   4   3     3258.57     3202.87     60.56 o
   1   4   3     1321.17     1592.45     58.28 o
   2   4   3       64.09       58.18      4.28 o
   3   4   3        3.48        1.09      2.54 o
   4   4   3        2.77       -1.91      2.89 o
   5   4   3       15.95       18.54      3.99 o
   6   4   3       46.29       53.10      8.94 o
   7   4   3        0.07       -2.87      7.43 o
  -7   5   3        0.39      -11.46     25.42 o
  -6   5   3       15.22      -28.76     28.76 o
  -5   5   3       83.34      106.82     13.04 o
  -4   5   3       31.51       85.25     27.58 o
  -3   5   3     3815.38     3834.34    136.12 o
  -2   5   3     2597.15     2715.59    101.66 o
  -1   5   3     1634.75     1758.88     71.70 o
   0   5   3     2307.23     2173.12     44.35 o
   1   5   3      637.45      643.21     39.42 o
   2   5   3      867.74      810.05     34.19 o
   3   5   3     3904.80     3861.35     46.38 o
   4   5   3       12.03       25.68      8.27 o
   5   5   3      320.26      307.79     15.60 o
   6   5   3       13.24        9.20      6.65 o
   7   5   3       91.87       95.10     20.43 o
  -7   6   3        6.22      -13.91     13.91 o
  -6   6   3        4.43        7.48     15.49 o
  -5   6   3        0.49        4.53      7.38 o
  -4   6   3      117.25      131.98     31.62 o
  -3   6   3      107.68      126.89     17.81 o
  -2   6   3      705.21      781.96     57.15 o
  -1   6   3      631.87      557.97     23.94 o
   0   6   3     2365.98     2476.84     76.33 o
   1   6   3      919.33      843.45     47.20 o
   2   6   3     1857.30     1841.05     53.85 o
   3   6   3       42.11       42.71      4.84 o
   4   6   3      323.11      320.64     16.00 o
   5   6   3       12.19        9.65      4.13 o
   6   6   3        2.71        2.33      5.69 o
   7   6   3       27.67        4.00     10.99 o
  -7   7   3       16.05      -13.88     13.88 o
  -6   7   3       37.94       63.06     29.29 o
  -5   7   3      104.86       72.93     13.07 o
  -4   7   3       29.45       21.33     14.74 o
  -3   7   3      983.69      929.59     51.14 o
  -2   7   3      401.32      438.04     45.13 o
  -1   7   3     2911.69     3208.74     59.93 o
   0   7   3     4416.18     4425.58     92.93 o
   1   7   3      398.57      401.12     36.70 o
   2   7   3     2470.29     2448.06     65.39 o
   3   7   3     1754.34     1764.96     49.84 o
   4   7   3      681.85      695.83     21.02 o
   5   7   3       16.48       16.00      5.81 o
   6   7   3       10.00        8.13      7.23 o
   7   7   3        7.49       -0.04     16.12 o
  -7   8   3        1.60       -0.88     12.32 o
  -6   8   3        2.59        8.95     24.48 o
  -5   8   3        1.74       17.56      7.70 o
  -4   8   3       11.58        9.80     15.40 o
  -3   8   3      118.00      121.22     18.19 o
  -2   8   3      523.41      508.39     23.84 o
  -1   8   3     1536.51     1614.27     52.95 o
   0   8   3     1660.80     1932.00     48.44 o
   1   8   3     4890.79     4795.91    122.12 o
   2   8   3     1228.07     1209.63     47.73 o
   3   8   3      471.13      519.82     35.29 o
   4   8   3      864.10      852.64     39.57 o
   5   8   3      212.96      244.35     16.03 o
   6   8   3        3.39       15.60     11.06 o
   7   8   3        0.07       19.31     21.32 o
  -7   9   3        4.63        8.53     14.18 o
  -6   9   3       49.40       48.41     19.03 o
  -5   9   3       63.91       54.14     19.18 o
  -4   9   3      137.05      103.13     28.78 o
  -3   9   3      707.87      591.55     60.39 o
  -2   9   3       39.17       39.46      8.28 o
  -1   9   3      206.82      202.49     17.13 o
   0   9   3     2458.44     2428.41    106.84 o
   1   9   3      142.14      150.71     24.16 o
   2   9   3      403.47      373.62     28.61 o
   3   9   3     1153.77     1225.47     55.93 o
   4   9   3       39.13       49.37     10.65 o
   5   9   3      107.00       93.19     19.35 o
   6   9   3       10.53       16.32      9.32 o
   7   9   3        0.01       -0.05     11.68 o
  -7  10   3        6.49        3.98     12.45 o
  -6  10   3       20.85        7.70     39.06 o
  -5  10   3       48.97       68.43     12.27 o
  -4  10   3      171.96      195.40     40.71 o
  -3  10   3        8.05        8.47      3.91 o
  -2  10   3      351.42      401.31     22.26 o
  -1  10   3     1341.07     1400.25     47.76 o
   0  10   3       18.14       29.36     11.29 o
   1  10   3     1439.18     1431.80     36.56 o
   2  10   3      277.67      290.86     26.52 o
   3  10   3      213.06      194.08     24.49 o
   4  10   3      285.99      282.75     30.46 o
   5  10   3       93.99      112.40     21.29 o
   6  10   3       15.45       21.67     13.23 o
  -6  11   3        1.16      -13.68     13.68 o
  -5  11   3       24.12       17.81     19.76 o
  -4  11   3      284.78      156.94     38.37 o
  -3  11   3      145.16      164.64     38.92 o
  -2  11   3        6.21        1.12     13.02 o
  -1  11   3      162.78      196.67     19.46 o
   0  11   3      822.98      859.98     49.93 o
   1  11   3       43.09       54.00      7.81 o
   2  11   3      234.31      248.08     25.44 o
   3  11   3      322.48      356.76     33.08 o
   4  11   3       14.19       27.33      9.50 o
   5  11   3       56.07       46.11     14.09 o
   6  11   3       12.21        6.03      8.87 o
  -6  12   3        3.65       -4.45     13.38 o
  -5  12   3        1.23       -0.11     12.96 o
  -4  12   3       80.21      118.11     34.82 o
  -3  12   3      111.86       91.90     30.72 o
  -2  12   3      624.28      607.04     63.62 o
  -1  12   3      221.87      211.53     37.41 o
   0  12   3       10.64        2.62     12.48 o
   1  12   3      198.30      204.59     14.67 o
   2  12   3     2052.64     1990.15     73.90 o
   3  12   3       25.08       25.12     30.70 o
   4  12   3      101.08       84.29     18.23 o
   5  12   3        5.71       13.52     10.63 o
   6  12   3        0.41        2.57     10.03 o
  -6  13   3        2.37       -6.17     13.61 o
  -5  13   3        2.77       21.24     11.76 o
  -4  13   3        9.47       10.34     13.62 o
  -3  13   3       40.99       72.15     26.90 o
  -2  13   3      392.98      309.33     48.24 o
  -1  13   3      315.47      382.01     33.69 o
   0  13   3       71.79       91.74     12.51 o
   1  13   3      104.21       95.23     10.60 o
   2  13   3      413.88      434.94     36.44 o
   3  13   3       73.25       60.47     15.79 o
   4  13   3       94.17       67.93     28.22 o
   5  13   3        0.80        5.26     10.66 o
   6  13   3        5.20       17.86     15.34 o
  -6  14   3        5.54        1.32     11.39 o
  -5  14   3       22.79       -0.08     16.11 o
  -4  14   3       44.25       40.97     18.51 o
  -3  14   3      267.55      306.74     37.38 o
  -2  14   3      841.83      895.01     56.63 o
  -1  14   3     1381.46     1594.65     69.13 o
   0  14   3      130.04      124.36     14.08 o
   1  14   3      187.42      211.57     16.50 o
   2  14   3        4.21       -2.99     11.99 o
   3  14   3        1.80       10.63     35.75 o
   4  14   3       24.54       36.02     13.75 o
   5  14   3       10.12       11.35     14.71 o
  -5  15   3        2.95      -13.59     13.59 o
  -4  15   3      206.55      241.47     36.53 o
  -3  15   3       72.17       78.19     45.57 o
  -2  15   3       88.25       83.34     24.55 o
  -1  15   3       62.13       68.01     16.54 o
   0  15   3       35.46       55.79     11.23 o
   1  15   3        3.66        8.11      4.01 o
   2  15   3       12.70       17.17     12.97 o
   3  15   3       11.25       17.38     28.06 o
   4  15   3        0.18        1.31      8.65 o
   5  15   3        4.80       -7.98     10.36 o
  -5  16   3        5.38       14.24     15.23 o
  -4  16   3        1.18       -1.37     11.62 o
  -3  16   3        1.16       12.75     12.93 o
  -2  16   3       29.92       30.70     11.37 o
  -1  16   3      290.55      243.91     28.74 o
   0  16   3       40.62       60.75     10.91 o
   1  16   3       24.80       25.32      5.90 o
   2  16   3      161.15      165.38     25.52 o
   3  16   3       12.08        1.49     15.08 o
   4  16   3        2.76      -22.82     31.82 o
   5  16   3        5.25       21.14     15.13 o
  -4  17   3       69.06       81.26     25.37 o
  -3  17   3        8.55       15.58     11.45 o
  -2  17   3       52.83       87.67     21.48 o
  -1  17   3        1.40       -8.28     22.34 o
   0  17   3      146.15      155.04     16.02 o
   1  17   3        5.80        6.37      8.23 o
   2  17   3        0.83       -8.25     13.98 o
   3  17   3        2.41      -13.40     14.68 o
   4  17   3       15.81       20.21     13.72 o
  -4  18   3       28.42       45.58     21.12 o
  -3  18   3       16.73        6.91     26.62 o
  -2  18   3       29.46       24.82     17.77 o
  -1  18   3      391.09      412.44     39.08 o
   0  18   3       68.29       82.31     12.24 o
   1  18   3       49.56       95.82     19.42 o
   2  18   3       72.05       95.03     21.58 o
   3  18   3        1.25      -23.52     23.52 o
   4  18   3        4.31       -8.38     11.09 o
  -3  19   3        0.01        9.67     11.81 o
  -2  19   3       11.34        1.64      9.21 o
  -1  19   3       13.57       17.34     12.38 o
   0  19   3       47.03       92.17     34.92 o
   1  19   3        1.11        5.40     10.30 o
   2  19   3        1.75        1.51      9.18 o
   3  19   3        1.15       -3.87     31.62 o
  -2  20   3       11.93       -6.67     10.03 o
  -1  20   3       85.41       67.36     32.74 o
   0  20   3        3.81      -18.61     20.64 o
   1  20   3       24.05       23.12     11.83 o
   2  20   3       15.59       11.98     16.41 o
  -1  21   3       11.18       24.06     26.71 o
   0  21   3       20.23       75.19     25.74 o
   1  21   3        0.23        3.93     26.35 o
  -7   0   4       26.42       35.12     23.10 o
  -6   0   4      188.56      141.68     33.75 o
  -5   0   4     4444.45     5005.59    185.87 o
  -4   0   4      274.82      365.34     32.43 o
  -3   0   4      515.56      448.75     44.76 o
  -2   0   4     7605.35     7195.23    152.61 o
  -1   0   4       10.39       12.88      5.06 o
   0   0   4      750.24      795.21     17.66 o
   1   0   4    18235.25    16961.54    216.25 o
   2   0   4      141.87      115.20      6.86 o
   3   0   4      736.70      639.03     24.35 o
   4   0   4     1584.19     1613.70     43.98 o
   5   0   4      272.04      336.18     27.13 o
   6   0   4       17.13       24.33     15.91 o
   7   0   4       24.26        6.93     11.65 o
  -7   1   4       10.91        8.82     17.11 o
  -6   1   4      755.48      892.61     60.56 o
  -5   1   4      390.33      436.46     39.48 o
  -4   1   4      205.62      225.06     18.02 o
  -3   1   4       26.63       14.68      4.99 o
  -2   1   4       73.67       69.46      4.69 o
  -1   1   4     1564.99     1522.66     24.58 o
   0   1   4     2811.26     2753.12     27.61 o
   1   1   4     4884.74     4812.88     72.66 o
   2   1   4       28.97       26.59      2.37 o
   3   1   4       47.84       36.85      3.66 o
   4   1   4      956.25     1072.96     23.22 o
   5   1   4       17.89       11.76      4.80 o
   6   1   4       14.63       24.94      8.03 o
   7   1   4        4.92        6.28      8.61 o
  -7   2   4       17.37       17.73     21.18 o
  -6   2   4        9.93      -19.43     19.43 o
  -5   2   4       16.24       -4.59      9.24 o
  -4   2   4      264.99      326.58     21.80 o
  -3   2   4     3035.24     2762.30     73.08 o
  -2   2   4    10425.39    10555.96    131.27 o
  -1   2   4     1164.60      993.49     25.34 o
   0   2   4     5868.55     5707.72     62.44 o
   1   2   4    43615.45    39070.26    180.18 o
   2   2   4     3427.40     3607.14     31.63 o
   3   2   4     1147.63     1093.48     19.44 o
   4   2   4      753.52      788.01     20.35 o
   5   2   4      269.29      299.94     16.93 o
   6   2   4       31.96       36.97      9.15 o
   7   2   4       29.73       29.46     13.44 o
  -7   3   4        0.99       17.74     21.34 o
  -6   3   4       30.14       -3.98     19.54 o
  -5   3   4      347.13      333.82     48.13 o
  -4   3   4       55.78       90.71     17.64 o
  -3   3   4     2326.09     2666.20     77.40 o
  -2   3   4      554.03      557.00     44.30 o
  -1   3   4     5398.89     5474.58    117.44 o
   0   3   4     1631.71     1534.19     36.11 o
   1   3   4      720.09      665.99     20.58 o
   2   3   4      429.56      377.92     10.65 o
   3   3   4     1455.62     1454.38     24.36 o
   4   3   4        3.36        6.20      2.69 o
   5   3   4       78.59      102.15      9.94 o
   6   3   4       40.04       48.80      9.04 o
   7   3   4       19.39        6.51      8.25 o
  -7   4   4        0.66        4.44     19.17 o
  -6   4   4       49.13       27.50     16.23 o
  -5   4   4       26.66       21.56      6.92 o
  -4   4   4       16.65        9.65      3.24 o
  -3   4   4     2280.52     2124.72    101.29 o
  -2   4   4     2873.79     2790.98    102.60 o
  -1   4   4    10366.85     9866.70    165.80 o
   0   4   4     7005.04     7024.88    120.03 o
   1   4   4      482.69      432.16     32.13 o
   2   4   4      202.99      193.79     10.59 o
   3   4   4      825.06      763.39     19.16 o
   4   4   4      511.03      528.83     18.27 o
   5   4   4       45.54       57.03      6.99 o
   6   4   4        9.00        4.65      4.54 o
   7   4   4        0.40        1.74     14.41 o
  -7   5   4        0.03       -0.05     14.33 o
  -6   5   4        8.35       -6.30     17.30 o
  -5   5   4        0.22        7.73     14.65 o
  -4   5   4      563.90      577.23     60.25 o
  -3   5   4       28.50       16.36     10.59 o
  -2   5   4      336.15      397.25     40.82 o
  -1   5   4     5421.30     5741.97    132.94 o
   0   5   4     2462.44     2191.87     39.95 o
   1   5   4        9.69       18.30      9.64 o
   2   5   4     1997.16     1831.57     32.48 o
   3   5   4      154.52      151.34      9.33 o
   4   5   4       38.20       49.52      5.87 o
   5   5   4       55.62       62.16      7.35 o
   6   5   4       14.76       10.93      6.43 o
   7   5   4       34.53       35.35     23.49 o
  -7   6   4        0.09       -7.76     16.05 o
  -6   6   4       14.76        7.76     17.09 o
  -5   6   4      189.53      214.67     16.88 o
  -4   6   4        0.72        5.50     13.94 o
  -3   6   4      240.26      198.09     33.02 o
  -2   6   4      170.20      313.09     37.27 o
  -1   6   4       10.92        2.65      4.09 o
   0   6   4     1056.54     1080.85     29.36 o
   1   6   4     6870.47     7025.75    139.01 o
   2   6   4      187.67      184.71     11.41 o
   3   6   4      261.99      231.30     17.39 o
   4   6   4      531.15      548.85     21.00 o
   5   6   4        2.36        4.33      3.40 o
   6   6   4       14.63        4.88      5.21 o
   7   6   4        1.88       11.29     14.15 o
  -7   7   4        0.63       -2.49     12.51 o
  -6   7   4        2.02        9.39     14.54 o
  -5   7   4       83.56      100.72     14.39 o
  -4   7   4      187.20      222.49     41.06 o
  -3   7   4      273.40      270.85     27.15 o
  -2   7   4       67.12       76.63     19.85 o
  -1   7   4      226.46      229.62     17.41 o
   0   7   4     6047.46     6369.32     74.73 o
   1   7   4     1759.99     1987.94     56.57 o
   2   7   4      597.33      534.63     17.74 o
   3   7   4       84.07       93.23     12.32 o
   4   7   4       73.70       87.16     11.03 o
   5   7   4        1.09        5.34      4.74 o
   6   7   4       28.06       33.11     10.21 o
   7   7   4        7.14       16.61     18.43 o
  -7   8   4        7.32       -7.35     12.46 o
  -6   8   4        0.31       -9.54     15.23 o
  -5   8   4      146.43      130.59     34.25 o
  -4   8   4       22.14       -4.18     14.86 o
  -3   8   4       13.67       17.93     15.38 o
  -2   8   4     1725.72     1662.82     47.44 o
  -1   8   4       20.70       23.27      7.22 o
   0   8   4     3722.51     4144.94     63.37 o
   1   8   4     2494.70     2486.66     88.29 o
   2   8   4       40.23       31.95      8.91 o
   3   8   4        7.26        3.58      5.43 o
   4   8   4      397.76      398.48     27.00 o
   5   8   4       31.13       34.95     15.67 o
   6   8   4        9.33        5.72      6.28 o
   7   8   4       10.37       25.75     23.24 o
  -7   9   4        2.56       11.55     15.09 o
  -6   9   4       13.63       27.69     24.36 o
  -5   9   4       34.62        4.24     15.34 o
  -4   9   4      180.02      172.37     37.22 o
  -3   9   4      267.43      297.50     44.13 o
  -2   9   4       83.11       76.46     11.22 o
  -1   9   4       24.72       24.78      7.03 o
   0   9   4      851.78      790.28     29.29 o
   1   9   4      633.11      720.94     50.08 o
   2   9   4      953.85      889.33     43.75 o
   3   9   4     1248.34     1234.69     56.08 o
   4   9   4       86.59      104.82     19.20 o
   5   9   4       57.66       61.97     39.06 o
   6   9   4        5.63        4.79      7.09 o
  -6  10   4        6.16        1.26     17.81 o
  -5  10   4        6.35       13.50     14.32 o
  -4  10   4        0.01        4.01     18.55 o
  -3  10   4      360.30      330.35     21.92 o
  -2  10   4      924.44      890.36     36.52 o
  -1  10   4       35.31       46.97      9.75 o
   0  10   4        7.24       13.43      5.09 o
   1  10   4      389.89      456.54     41.92 o
   2  10   4       15.58       21.95     11.16 o
   3  10   4     2105.91     2067.62     73.60 o
   4  10   4       21.64       25.36     10.40 o
   5  10   4       16.97        9.42      9.37 o
   6  10   4        2.14        0.64      5.82 o
  -6  11   4       11.67       21.07     25.27 o
  -5  11   4        4.09       -2.71     15.06 o
  -4  11   4       93.77      102.46     12.17 o
  -3  11   4      322.80      349.56     45.15 o
  -2  11   4      194.71      205.27     22.87 o
  -1  11   4      402.70      473.52     33.76 o
   0  11   4     2327.94     2351.20     67.69 o
   1  11   4        6.45       10.08      9.69 o
   2  11   4     1036.66     1046.77     51.06 o
   3  11   4       10.83       15.56     10.24 o
   4  11   4      129.37      129.51     21.85 o
   5  11   4        0.75        7.88      8.31 o
   6  11   4       12.84       29.73     13.46 o
  -6  12   4        1.84      -21.24     34.14 o
  -5  12   4       14.03       15.70     15.57 o
  -4  12   4       10.90       46.99     26.90 o
  -3  12   4      475.31      490.28     26.05 o
  -2  12   4       47.94       30.15     15.46 o
  -1  12   4        1.29        2.00      8.22 o
   0  12   4      507.09      529.55     33.56 o
   1  12   4       42.12       57.58      8.55 o
   2  12   4        0.89       -3.21      7.26 o
   3  12   4        1.37       -4.68     22.43 o
   4  12   4        0.94       11.74     10.05 o
   5  12   4        0.04        3.86      9.75 o
   6  12   4       87.69       68.17     21.60 o
  -6  13   4       13.88       30.23     17.27 o
  -5  13   4       11.32       14.06     12.83 o
  -4  13   4      125.55      119.46     33.04 o
  -3  13   4        2.21        3.71      6.35 o
  -2  13   4        0.21       -6.40     13.79 o
  -1  13   4     1959.93     2111.17    119.20 o
   0  13   4      592.85      614.28     37.43 o
   1  13   4        2.09        3.84      3.94 o
   2  13   4      134.30      122.37     19.60 o
   3  13   4      100.81      104.44     19.28 o
   4  13   4       29.92       47.50     14.64 o
   5  13   4       90.96       90.08     21.55 o
   6  13   4        8.71       61.87     31.60 o
  -5  14   4        1.21      -26.93     29.80 o
  -4  14   4      192.20      232.43     49.21 o
  -3  14   4      574.67      639.56     75.47 o
  -2  14   4       49.48       12.04     15.22 o
  -1  14   4      197.90      227.36     42.44 o
   0  14   4       23.85       33.75      8.71 o
   1  14   4       33.74       45.18     18.29 o
   2  14   4       61.62       45.56     14.69 o
   3  14   4       12.25        6.67     17.88 o
   4  14   4        0.81        1.31     17.99 o
   5  14   4        6.27       20.37     13.95 o
  -5  15   4        1.04      -24.17     29.76 o
  -4  15   4      101.40      152.96     30.36 o
  -3  15   4       64.81      109.38     22.16 o
  -2  15   4       32.11       24.98      9.86 o
  -1  15   4       11.32       19.03      9.63 o
   0  15   4        5.61       -0.19      9.52 o
   1  15   4        1.10        3.05      4.32 o
   2  15   4      338.07      351.27     45.77 o
   3  15   4       44.56       20.41     24.31 o
   4  15   4       42.85       55.39     16.45 o
   5  15   4       11.31       -3.90     10.08 o
  -5  16   4        0.70       40.88     17.36 o
  -4  16   4       49.35       48.17     22.77 o
  -3  16   4       39.32       23.76     42.76 o
  -2  16   4        6.25       -5.45     14.55 o
  -1  16   4       70.40       50.02     12.75 o
   0  16   4       21.22       12.89      5.37 o
   1  16   4        0.46       -3.79      3.79 o
   2  16   4       32.91       38.35     12.90 o
   3  16   4       47.31       43.05     14.99 o
   4  16   4       26.63       23.20     14.02 o
   5  16   4       52.47       39.03     24.80 o
  -4  17   4       23.44       13.76     18.95 o
  -3  17   4       59.71       93.96     21.96 o
  -2  17   4       21.24       15.20     20.27 o
  -1  17   4      166.59      240.24     29.75 o
   0  17   4      372.40      375.03     32.14 o
   1  17   4        2.12       11.57     16.53 o
   2  17   4       35.22       11.21     15.10 o
   3  17   4       18.62       18.69     12.08 o
   4  17   4        9.12      -13.67     19.62 o
  -4  18   4        6.14        2.91     13.47 o
  -3  18   4       11.80       11.05     13.66 o
  -2  18   4        2.51       -5.87     27.26 o
  -1  18   4      104.17      132.25     22.67 o
   0  18   4      295.97      270.51     51.67 o
   1  18   4       67.42      284.11    194.00 o
   2  18   4       11.73        6.87     18.77 o
   3  18   4        2.05      -13.98     15.76 o
   4  18   4       10.62        0.42      9.70 o
  -3  19   4       56.47      103.20     26.22 o
  -2  19   4       42.49       34.95     20.60 o
  -1  19   4        3.38       10.31     10.28 o
   0  19   4       13.70       17.29     27.00 o
   1  19   4        1.51       16.62     13.12 o
   2  19   4       65.01       66.24     17.54 o
   3  19   4       49.90       17.37     20.90 o
  -2  20   4       47.21       46.18     18.79 o
  -1  20   4        5.08       32.91     29.79 o
   0  20   4        9.38       41.43     25.04 o
   1  20   4        2.95        3.40      8.10 o
   2  20   4        0.43       13.75     10.95 o
  -1  21   4        2.65      -25.11     25.11 o
   0  21   4       24.76       20.71     22.50 o
   1  21   4        3.72       22.21     31.11 o
  -7   1   5       64.15       85.93     34.40 o
  -6   1   5        7.32       25.29     13.37 o
  -5   1   5      291.05      259.14     31.52 o
  -4   1   5      341.27      396.20     34.41 o
  -3   1   5      894.98      988.53     58.34 o
  -2   1   5     2494.81     2389.52     45.64 o
  -1   1   5     8493.15     8030.12     94.27 o
   0   1   5      559.88      422.95     10.95 o
   1   1   5     2802.61     2873.06     35.83 o
   2   1   5     4435.30     4380.11     33.58 o
   3   1   5      380.89      409.14     11.77 o
   4   1   5      235.79      196.54     11.10 o
   5   1   5      148.42      197.78     17.71 o
   6   1   5       23.72       36.03      9.61 o
   7   1   5        0.32       -9.97     15.08 o
  -7   2   5        1.39       21.86     24.96 o
  -6   2   5       65.34       69.99     23.81 o
  -5   2   5      123.00       92.32     17.98 o
  -4   2   5        2.11        2.25     15.61 o
  -3   2   5      122.38      114.71      6.22 o
  -2   2   5      850.83     1001.77     22.30 o
  -1   2   5        0.26        2.04      2.67 o
   0   2   5      874.75      906.09     19.43 o
   1   2   5     4798.16     4680.26    123.57 o
   2   2   5       35.07       29.35      2.46 o
   3   2   5      391.10      463.61     11.92 o
   4   2   5       12.93       15.84      3.29 o
   5   2   5        1.45        4.58      4.82 o
   6   2   5       12.44        9.05      7.76 o
   7   2   5       40.63       50.58     17.54 o
  -7   3   5        0.20       23.15     21.13 o
  -6   3   5        2.38      -12.01     17.15 o
  -5   3   5       53.65        3.55     19.81 o
  -4   3   5      458.02      460.11     48.56 o
  -3   3   5      272.72      296.75     27.27 o
  -2   3   5     2499.26     2415.63     72.92 o
  -1   3   5     9536.49     9230.86    274.83 o
   0   3   5      307.89      398.77     16.50 o
   1   3   5     1712.59     1607.28     53.02 o
   2   3   5     1290.15     1281.28     25.93 o
   3   3   5      761.06      874.49     17.41 o
   4   3   5      377.72      338.90     13.46 o
   5   3   5      142.45      160.01     12.65 o
   6   3   5       18.33        8.64      7.85 o
   7   3   5        0.67       -8.75      8.75 o
  -7   4   5        0.28      -24.18     24.18 o
  -6   4   5        1.57      -17.61     17.61 o
  -5   4   5        4.95        3.39     18.38 o
  -4   4   5        5.63       14.04     13.28 o
  -3   4   5     1163.12     1310.85     80.97 o
  -2   4   5     1618.04     1756.43     83.79 o
  -1   4   5      703.00      710.42     31.82 o
   0   4   5        6.00        5.66      6.72 o
   1   4   5       59.97       96.38     12.35 o
   2   4   5      943.10      980.18     24.22 o
   3   4   5        1.98        3.13      2.34 o
   4   4   5      204.34      206.13     11.54 o
   5   4   5        6.73        4.00      4.09 o
   6   4   5        3.38        0.68      5.02 o
   7   4   5       10.85        0.04     13.59 o
  -7   5   5       19.73       -0.05     18.61 o
  -6   5   5        1.22        6.66     13.57 o
  -5   5   5       29.88        6.88     13.72 o
  -4   5   5      644.12      603.60     63.90 o
  -3   5   5      178.94      206.59     32.86 o
  -2   5   5       34.47       30.67     14.12 o
  -1   5   5     6444.80     5931.21    139.95 o
   0   5   5     4628.81     4446.78    106.25 o
   1   5   5    10574.25    10941.06    173.01 o
   2   5   5     4724.75     4839.17     62.50 o
   3   5   5      237.09      259.45     20.69 o
   4   5   5       38.11       24.17      4.28 o
   5   5   5      129.84      152.17     11.35 o
   6   5   5        6.40        5.23      5.48 o
   7   5   5        0.47      -20.26     20.26 o
  -7   6   5        4.91       24.56     23.17 o
  -6   6   5       54.67       66.93     27.79 o
  -5   6   5        1.69        6.83      9.16 o
  -4   6   5       12.38       -6.87     12.45 o
  -3   6   5       69.21       61.47     21.01 o
  -2   6   5     1570.59     1539.60     82.37 o
  -1   6   5      286.32      257.54     18.86 o
   0   6   5       91.08       75.10     11.28 o
   1   6   5      152.54      124.06     19.98 o
   2   6   5     2088.63     2146.77     37.26 o
   3   6   5      144.15      151.20     15.38 o
   4   6   5       46.57       48.80      6.72 o
   5   6   5       43.34       46.20      6.13 o
   6   6   5        1.90        7.16      5.67 o
   7   6   5       10.02        6.51     15.81 o
  -7   7   5        1.45      -18.72     20.50 o
  -6   7   5        1.45       29.02     26.00 o
  -5   7   5        0.69        4.13     11.38 o
  -4   7   5      489.52      414.73     56.09 o
  -3   7   5       64.16      101.50     25.05 o
  -2   7   5     1811.05     1951.79     97.82 o
  -1   7   5     3691.64     3645.31     73.37 o
   0   7   5     1743.92     1837.48     42.25 o
   1   7   5     1234.03     1184.47     61.12 o
   2   7   5     2850.06     2889.39     46.86 o
   3   7   5       24.62       31.72      7.18 o
   4   7   5     1636.25     1537.01     45.17 o
   5   7   5       36.77       44.39      7.80 o
   6   7   5       16.79       13.95      7.17 o
   7   7   5       22.32        9.17     14.14 o
  -7   8   5        1.26       -6.14     16.01 o
  -6   8   5       12.90       44.81     23.99 o
  -5   8   5       16.67       30.17     21.61 o
  -4   8   5      145.06      161.17     37.43 o
  -3   8   5      149.87      165.31     33.54 o
  -2   8   5      971.00     1009.11     39.77 o
  -1   8   5      458.42      466.65     27.28 o
   0   8   5     3904.80     4116.24     79.95 o
   1   8   5     2058.15     1974.83     81.61 o
   2   8   5      101.26       95.19      7.59 o
   3   8   5      649.12      614.51     31.04 o
   4   8   5       12.97       20.89      9.39 o
   5   8   5       80.30       62.36     17.03 o
   6   8   5        3.42       -2.15      7.03 o
   7   8   5        8.57        5.77     17.70 o
  -7   9   5       10.35        0.74     23.63 o
  -6   9   5        8.72        5.45     20.58 o
  -5   9   5        1.74        8.41     17.92 o
  -4   9   5       11.83        6.19     12.98 o
  -3   9   5        0.71      -18.23     18.23 o
  -2   9   5      163.24      141.62     18.44 o
  -1   9   5      907.46      817.95     37.84 o
   0   9   5        4.62       13.44      3.80 o
   1   9   5      707.93      758.25     39.12 o
   2   9   5      717.94      738.17     30.96 o
   3   9   5      736.22      785.28     44.35 o
   4   9   5       25.49       15.68      7.69 o
   5   9   5      317.59      341.88     34.32 o
   6   9   5        1.99        1.95      7.31 o
  -6  10   5       31.09       61.10     32.55 o
  -5  10   5      133.82      155.88     40.78 o
  -4  10   5      132.99      116.33     33.47 o
  -3  10   5       47.77       55.59     10.10 o
  -2  10   5     2624.73     2793.82     69.33 o
  -1  10   5        0.19        3.93      5.63 o
   0  10   5     1126.92     1149.84     46.56 o
   1  10   5     1264.22     1206.28     80.66 o
   2  10   5      318.15      326.55     28.28 o
   3  10   5      906.50      939.03     50.53 o
   4  10   5      568.17      611.68     43.49 o
   5  10   5       20.07       17.17     10.75 o
   6  10   5        1.00       -0.57     26.46 o
  -6  11   5       13.18       24.36     26.55 o
  -5  11   5      156.61      171.50     45.54 o
  -4  11   5       83.46       53.33      9.71 o
  -3  11   5      102.11      116.45     14.71 o
  -2  11   5      462.94      442.00     28.54 o
  -1  11   5      662.56      590.13     34.89 o
   0  11   5      345.20      321.79     30.78 o
   1  11   5      321.42      347.47     28.47 o
   2  11   5       79.06       79.94     14.99 o
   3  11   5      355.47      363.40     33.14 o
   4  11   5        6.53        6.19     16.12 o
   5  11   5        0.37       -2.61      8.79 o
   6  11   5        3.30      -10.12     10.12 o
  -6  12   5        0.13        7.27     15.31 o
  -5  12   5       32.25       40.40     24.32 o
  -4  12   5       69.83       72.89     26.74 o
  -3  12   5      171.20      172.47     17.56 o
  -2  12   5     1582.38     1720.54     58.32 o
  -1  12   5      115.16      136.25     17.75 o
   0  12   5      473.15      482.58     32.20 o
   1  12   5      601.06      626.30     52.12 o
   2  12   5      162.30      186.80     22.80 o
   3  12   5        8.49        2.56      9.06 o
   4  12   5      217.03      220.72     27.70 o
   5  12   5       27.26       15.76     10.34 o
   6  12   5        0.28      -11.48     17.31 o
  -6  13   5        0.01        6.11     13.62 o
  -5  13   5        9.23       -4.70     15.29 o
  -4  13   5      218.59      268.59     52.21 o
  -3  13   5     1061.92     1098.19     43.86 o
  -2  13   5      779.04      725.33     40.03 o
  -1  13   5      197.04      138.50     50.20 o
   0  13   5      216.21      225.36     23.45 o
   1  13   5      328.94      367.75     23.24 o
   2  13   5      104.69      137.94     20.86 o
   3  13   5        8.94       -1.15      8.45 o
   4  13   5       98.47      103.47     20.26 o
   5  13   5       15.42      -10.15     25.14 o
  -5  14   5        0.44       -8.00     16.68 o
  -4  14   5       10.46      -16.48     21.16 o
  -3  14   5      152.70      154.27     36.62 o
  -2  14   5       24.44        8.09      8.18 o
  -1  14   5        7.66        1.50     10.84 o
   0  14   5       37.53       43.25     15.01 o
   1  14   5      277.81      283.57     20.66 o
   2  14   5       60.56       84.08     26.10 o
   3  14   5      261.74      254.01     30.39 o
   4  14   5        1.25       -3.49     15.69 o
   5  14   5        2.12       -5.40     10.41 o
  -5  15   5        3.57        5.86     17.26 o
  -4  15   5       47.81       73.80     29.71 o
  -3  15   5       13.95        9.47     19.82 o
  -2  15   5       19.06       -5.85     19.41 o
  -1  15   5        0.19       21.74     12.58 o
   0  15   5       76.05       67.32     14.58 o
   1  15   5      469.22      496.26     26.72 o
   2  15   5       35.31       42.88     23.26 o
   3  15   5       90.74       95.59     17.93 o
   4  15   5        9.86       -4.09     16.03 o
   5  15   5        0.03       -1.88      9.36 o
  -5  16   5        1.05       12.80     28.09 o
  -4  16   5       27.04       -0.11     27.71 o
  -3  16   5       77.51       62.40     19.32 o
  -2  16   5        1.99      -22.19     22.19 o
  -1  16   5      388.55      346.12     35.18 o
   0  16   5      933.04     1023.04     52.85 o
   1  16   5       14.78       37.75     16.52 o
   2  16   5       15.98       26.39     11.73 o
   3  16   5       26.15       11.75     23.67 o
   4  16   5        4.02        4.99     12.27 o
  -4  17   5        5.56      -12.93     40.27 o
  -3  17   5       73.38      106.03     25.40 o
  -2  17   5        6.93       -2.72     14.31 o
  -1  17   5       39.64       32.43     13.52 o
   0  17   5        0.93        4.88     22.08 o
   1  17   5       34.25       62.69     19.55 o
   2  17   5       89.99       48.05     18.50 o
   3  17   5        0.21        4.42     13.69 o
   4  17   5        0.90        7.77      9.28 o
  -4  18   5        4.29        3.80     12.27 o
  -3  18   5       17.89       15.93     27.09 o
  -2  18   5       39.41       39.01     16.72 o
  -1  18   5        3.72       -2.27      7.09 o
   0  18   5        8.56       22.21     20.07 o
   1  18   5       11.35       -0.65      8.12 o
   2  18   5        1.71        6.92      7.53 o
   3  18   5        2.71       -2.24     21.01 o
  -3  19   5        5.64       10.57     22.58 o
  -2  19   5        0.44      -11.94     22.86 o
  -1  19   5       14.88       11.93     33.80 o
   0  19   5       38.32       20.76     17.12 o
   1  19   5        0.83       15.85      9.77 o
   2  19   5        4.60       30.99     15.09 o
   3  19   5       41.92       11.06     42.71 o
  -2  20   5       47.18       78.53     21.61 o
  -1  20   5        2.61      -28.50     28.50 o
   0  20   5      133.43      109.96     39.03 o
   1  20   5       61.70       57.19     18.73 o
   2  20   5       24.28       18.48     24.05 o
  -1  21   5        0.76       -9.18     22.62 o
   0  21   5       12.23        3.91     15.05 o
   1  21   5       32.05       56.32     24.05 o
  -7   0   6        0.30       19.87     19.20 o
  -6   0   6       65.99       71.91     25.11 o
  -5   0   6      574.88      773.49     75.96 o
  -4   0   6       41.94       37.62     16.93 o
  -3   0   6     3237.02     3389.17    129.78 o
  -2   0   6      388.93      441.99     34.76 o
  -1   0   6       42.06       31.29      4.55 o
   0   0   6    11594.21    10978.81    120.55 o
   1   0   6     1305.23     1179.94     42.60 o
   2   0   6       71.64       56.14      6.58 o
   3   0   6      947.33      968.73     26.48 o
   4   0   6      283.32      318.27     19.70 o
   5   0   6       28.64       19.03      7.84 o
   6   0   6      209.50      282.73     43.89 o
   7   0   6        0.06      -13.24     13.24 o
  -7   1   6       22.28       -1.94     12.69 o
  -6   1   6       42.44       41.61     15.57 o
  -5   1   6     1525.55     1621.19     77.64 o
  -4   1   6       37.57       67.34     16.22 o
  -3   1   6      142.98      142.45     22.94 o
  -2   1   6     4108.59     4418.60     88.58 o
  -1   1   6      797.62      827.93     16.81 o
   0   1   6      211.13      179.62      7.90 o
   1   1   6     1159.46     1181.11     24.59 o
   2   1   6      365.03      358.72     10.51 o
   3   1   6        7.24        3.62      2.06 o
   4   1   6      192.33      217.58     11.71 o
   5   1   6        8.75        3.70      2.32 o
   6   1   6        6.17       11.50     13.67 o
   7   1   6        7.73       15.49     11.31 o
  -7   2   6        7.25        8.26     18.76 o
  -6   2   6       11.58       42.42     16.47 o
  -5   2   6        0.65       -5.29     17.61 o
  -4   2   6      421.59      408.83     53.27 o
  -3   2   6      635.75      606.13     16.82 o
  -2   2   6        9.89        8.80      3.38 o
  -1   2   6      170.87      183.05      8.91 o
   0   2   6     3860.79     3591.25     96.68 o
   1   2   6      671.21      575.86     19.81 o
   2   2   6     2364.16     2409.74     39.78 o
   3   2   6      817.64      796.79     14.66 o
   4   2   6      102.06      168.98      9.83 o
   5   2   6      129.34      110.87     11.52 o
   6   2   6       44.96       64.65     16.24 o
   7   2   6        4.84        7.43      8.65 o
  -7   3   6       10.53      -28.24     28.24 o
  -6   3   6       13.17       34.75     15.06 o
  -5   3   6       58.33       76.36     24.31 o
  -4   3   6      396.16      403.14     18.90 o
  -3   3   6       28.17       26.92      4.23 o
  -2   3   6     1003.88     1141.95     33.83 o
  -1   3   6        6.06        1.39      2.42 o
   0   3   6     1486.73     1474.86     28.28 o
   1   3   6     2070.95     2179.15     73.62 o
   2   3   6       61.92       92.36      6.59 o
   3   3   6       13.66       22.16      2.77 o
   4   3   6       38.26       47.74      5.34 o
   5   3   6      141.40      166.99     12.24 o
   6   3   6        0.02        5.05      6.01 o
   7   3   6        4.73        0.30      8.57 o
  -7   4   6       16.13       34.46     28.50 o
  -6   4   6        4.50      -24.68     24.68 o
  -5   4   6       62.82      134.16     34.77 o
  -4   4   6      495.01      425.26     15.25 o
  -3   4   6      748.75      832.96     66.86 o
  -2   4   6      316.94      384.66     39.44 o
  -1   4   6     3992.80     3894.18    112.45 o
   0   4   6     6313.89     6080.08     90.89 o
   1   4   6      524.46      551.45     21.95 o
   2   4   6     8757.12     8603.61     97.11 o
   3   4   6     2278.91     2409.64     35.18 o
   4   4   6       28.22       44.76      5.09 o
   5   4   6       52.65       41.55      5.51 o
   6   4   6       17.89       19.67     14.31 o
   7   4   6        7.79       10.02     20.29 o
  -7   5   6        4.58        2.31     16.68 o
  -6   5   6        5.59      -22.16     22.16 o
  -5   5   6       25.55       33.63      6.81 o
  -4   5   6       70.88      110.07     28.53 o
  -3   5   6      285.96      309.63     41.17 o
  -2   5   6      973.76     1061.16     69.13 o
  -1   5   6       95.58      112.00     11.72 o
   0   5   6      689.89      759.91     45.79 o
   1   5   6     8494.46     8985.17    130.15 o
   2   5   6     4289.78     4221.27     67.39 o
   3   5   6      103.50      113.98     10.07 o
   4   5   6       57.05       61.26      7.36 o
   5   5   6       33.20       20.81      7.62 o
   6   5   6        0.41       -9.68      9.68 o
   7   5   6        5.74      -11.17     14.39 o
  -7   6   6        6.81      -21.89     21.89 o
  -6   6   6       15.65       12.80     13.69 o
  -5   6   6        4.74       11.83      6.84 o
  -4   6   6       97.75       68.67     26.19 o
  -3   6   6     1438.97     1602.80     97.71 o
  -2   6   6       33.33       18.61      7.48 o
  -1   6   6     5259.26     5449.45    202.30 o
   0   6   6     1838.31     1743.42     51.54 o
   1   6   6       79.01      138.58     16.27 o
   2   6   6       61.10       52.06      6.64 o
   3   6   6     1179.09     1251.09     33.46 o
   4   6   6        1.32        4.27      4.23 o
   5   6   6       31.04       31.55      7.31 o
   6   6   6       24.00       34.80      7.66 o
   7   6   6        0.47        0.04     10.96 o
  -7   7   6        4.40      -26.57     26.57 o
  -6   7   6        4.79       17.20     17.42 o
  -5   7   6       49.87       28.62     20.09 o
  -4   7   6       36.62       61.06     22.46 o
  -3   7   6        2.19       15.62     14.91 o
  -2   7   6      383.13      411.82     32.58 o
  -1   7   6     1620.65     1605.84     51.69 o
   0   7   6       56.84       57.40     10.56 o
   1   7   6      643.68      578.29     44.20 o
   2   7   6      330.36      364.70     16.54 o
   3   7   6       40.35       41.04      9.20 o
   4   7   6      136.39      129.22     15.66 o
   5   7   6       37.59       59.22     11.70 o
   6   7   6        0.04        5.18     10.32 o
   7   7   6        3.00       25.69     21.43 o
  -7   8   6        0.04      -19.39     20.42 o
  -6   8   6       10.90       -3.97     14.65 o
  -5   8   6        5.63       -4.35     17.43 o
  -4   8   6        2.68       11.14     17.48 o
  -3   8   6      287.60      279.66     44.55 o
  -2   8   6       39.13       42.12     12.05 o
  -1   8   6       51.10       36.33      7.91 o
   0   8   6      635.25      604.05     33.77 o
   1   8   6      112.60      133.45     16.90 o
   2   8   6      791.88      759.77     22.23 o
   3   8   6       27.04       27.57      7.33 o
   4   8   6      805.18      777.65     50.70 o
   5   8   6       19.07       26.97      8.15 o
   6   8   6       27.09       20.78     13.06 o
  -7   9   6        0.10        0.06     15.65 o
  -6   9   6       87.12       82.50     35.37 o
  -5   9   6       31.84        3.96     12.77 o
  -4   9   6      336.59      423.29     60.60 o
  -3   9   6      120.38      118.37     31.36 o
  -2   9   6       17.35       11.58      6.27 o
  -1   9   6      584.05      565.85     33.22 o
   0   9   6        0.17       14.16     13.97 o
   1   9   6       69.03       45.14     11.23 o
   2   9   6      322.31      288.28     15.45 o
   3   9   6      232.47      262.88     25.87 o
   4   9   6        7.35       26.26     12.50 o
   5   9   6        7.27       -0.71      7.14 o
   6   9   6        0.04        8.47      9.52 o
  -6  10   6       58.55       54.18     28.46 o
  -5  10   6       22.65      -12.63     15.06 o
  -4  10   6      570.08      488.07     64.10 o
  -3  10   6       11.25       26.65     15.54 o
  -2  10   6        4.84        4.96      6.35 o
  -1  10   6     1141.68     1197.28     49.94 o
   0  10   6     1895.12     2039.92     99.91 o
   1  10   6       45.45       47.63     11.09 o
   2  10   6      369.07      356.67     16.41 o
   3  10   6      598.46      609.90     40.51 o
   4  10   6     1011.63      985.67     63.18 o
   5  10   6        2.37       -4.76      8.17 o
   6  10   6        9.91        3.89      9.49 o
  -6  11   6       13.42        2.28     12.80 o
  -5  11   6       38.70       62.45     26.35 o
  -4  11   6       10.20       29.52     23.56 o
  -3  11   6       25.46       17.62      7.12 o
  -2  11   6        6.87       10.23      6.97 o
  -1  11   6     1039.81      574.12    432.50 o
   0  11   6        6.47        5.79      6.35 o
   1  11   6      804.94      780.34     51.25 o
   2  11   6      385.73      335.26     15.68 o
   3  11   6        6.72       12.17      8.92 o
   4  11   6        6.56       12.17     12.12 o
   5  11   6       68.42       40.99     15.72 o
   6  11   6        8.39       18.43     15.77 o
  -6  12   6        0.53       17.86     23.70 o
  -5  12   6        0.27      -24.77     24.77 o
  -4  12   6       19.91       23.91     18.54 o
  -3  12   6     1037.79     1065.74     47.64 o
  -2  12   6        3.29        3.34      6.29 o
  -1  12   6      496.85      476.69     56.86 o
   0  12   6       78.88      124.53     23.81 o
   1  12   6      101.76       61.06     17.81 o
   2  12   6      572.57      544.65     38.90 o
   3  12   6      117.22      129.21     19.95 o
   4  12   6        0.48      -18.68     18.68 o
   5  12   6       43.27       33.80     13.45 o
   6  12   6       39.82       19.51     15.23 o
  -6  13   6        0.03       13.27     26.73 o
  -5  13   6       19.05       71.27     32.12 o
  -4  13   6       42.33       56.42     27.54 o
  -3  13   6        4.07       25.03     24.17 o
  -2  13   6      578.90      617.61     38.54 o
  -1  13   6        5.81        2.98     16.90 o
   0  13   6       13.48       21.74     10.55 o
   1  13   6      651.07      592.23     53.71 o
   2  13   6      236.15      246.86     28.14 o
   3  13   6        9.65        5.95     20.52 o
   4  13   6       41.58       21.44     10.71 o
   5  13   6        8.93       16.13     11.83 o
  -5  14   6        0.70        0.11     20.36 o
  -4  14   6       13.40       25.66     16.39 o
  -3  14   6       12.99       -1.81     18.12 o
  -2  14   6       39.60       54.84     13.55 o
  -1  14   6      143.69      193.75     38.99 o
   0  14   6      542.76      506.14     61.56 o
   1  14   6       14.06       30.43      8.96 o
   2  14   6       11.32        4.75      8.38 o
   3  14   6        5.93       14.49      9.26 o
   4  14   6       12.37       14.89     10.15 o
   5  14   6       13.55       19.20     11.47 o
  -5  15   6        5.53       30.23     23.46 o
  -4  15   6       97.35      137.49     43.39 o
  -3  15   6        9.68       41.71     26.56 o
  -2  15   6      654.21      664.07     78.25 o
  -1  15   6       92.83       94.78     29.88 o
   0  15   6       54.46       66.55     24.75 o
   1  15   6      169.21      185.78     16.09 o
   2  15   6      254.91      242.44     29.15 o
   3  15   6       23.06       15.26      9.25 o
   4  15   6       75.60       78.26     32.57 o
   5  15   6       13.14        0.04     15.04 o
  -5  16   6       33.53       22.99     18.83 o
  -4  16   6        4.19      -15.36     20.77 o
  -3  16   6       23.45        3.71     14.96 o
  -2  16   6        0.52      -20.96     20.96 o
  -1  16   6       63.19       81.94     30.58 o
   0  16   6       32.05       41.98     13.83 o
   1  16   6       24.43       22.52     13.54 o
   2  16   6       17.83       19.85     12.04 o
   3  16   6       96.61       58.64     16.60 o
   4  16   6        3.15        3.38      8.50 o
  -4  17   6        2.85      -18.29     24.64 o
  -3  17   6       18.16       57.28     31.22 o
  -2  17   6       35.25       32.23     18.97 o
  -1  17   6      440.68      444.34     41.35 o
   0  17   6       54.09       53.49     13.79 o
   1  17   6      155.11      153.03     23.23 o
   2  17   6       85.77       60.61     16.90 o
   3  17   6       11.91        8.08     17.86 o
   4  17   6        5.40      -11.43     19.14 o
  -4  18   6        3.06       -9.03     19.86 o
  -3  18   6       12.62       28.38     16.99 o
  -2  18   6        1.10      -34.21     34.41 o
  -1  18   6      147.61      146.73     25.41 o
   0  18   6       10.66       31.20     21.66 o
   1  18   6       28.30       57.77     13.75 o
   2  18   6       39.13       24.76     11.77 o
   3  18   6        1.80      -10.16     10.16 o
  -3  19   6        6.98       15.36     32.88 o
  -2  19   6        1.21      -13.37     13.37 o
  -1  19   6       19.20      -23.54     24.62 o
   0  19   6      134.02      142.77     40.03 o
   1  19   6      101.88      101.09     24.89 o
   2  19   6      145.21       99.08     21.52 o
   3  19   6        2.70       -0.55      9.37 o
  -2  20   6        6.79        9.00     12.66 o
  -1  20   6       30.79       38.60     22.49 o
   0  20   6      102.97      133.51     44.59 o
   1  20   6       90.15      124.43     28.55 o
   2  20   6       11.41        6.16      7.65 o
  -7   1   7        0.66       20.74     14.26 o
  -6   1   7      116.96      107.48     22.98 o
  -5   1   7       24.63       14.17     11.05 o
  -4   1   7      100.11       24.91     13.85 o
  -3   1   7     2389.44     2317.52     93.50 o
  -2   1   7     2850.45     2721.90     39.59 o
  -1   1   7      120.50      173.19      8.34 o
   0   1   7     3031.30     3027.35     50.44 o
   1   1   7     2768.01     2637.02     40.09 o
   2   1   7      266.11      250.59      8.77 o
   3   1   7     1419.16     1405.29     20.20 o
   4   1   7      949.66      994.29     23.83 o
   5   1   7        4.07        8.87      3.96 o
   6   1   7       57.94       57.67     11.99 o
   7   1   7        0.57        4.41     10.14 o
  -7   2   7        0.52       24.02     22.03 o
  -6   2   7       26.32       33.16     19.89 o
  -5   2   7      634.54      653.96     51.49 o
  -4   2   7      266.59      277.76     30.05 o
  -3   2   7       26.81       27.77      7.18 o
  -2   2   7     1273.37     1476.05     29.82 o
  -1   2   7      680.15      766.44     19.03 o
   0   2   7      223.38      247.18     11.69 o
   1   2   7      955.98      993.51     18.23 o
   2   2   7     1471.49     1590.28     31.72 o
   3   2   7      253.47      240.46     10.71 o
   4   2   7       99.06       97.54      7.21 o
   5   2   7      298.83      287.18     18.14 o
   6   2   7        0.06        3.48      6.14 o
   7   2   7        0.31       11.19     10.95 o
  -7   3   7        0.01        8.52     16.27 o
  -6   3   7        2.05      -23.77     26.23 o
  -5   3   7      262.66      320.49     36.00 o
  -4   3   7       75.76      135.17     11.17 o
  -3   3   7       63.54       38.57      5.51 o
  -2   3   7      640.89      559.35     18.89 o
  -1   3   7       32.73       42.70      5.75 o
   0   3   7     6156.73     6212.96    118.95 o
   1   3   7     5424.54     5099.98    161.62 o
   2   3   7      325.60      399.81     17.37 o
   3   3   7      515.11      495.93     14.46 o
   4   3   7      574.13      623.47     16.84 o
   5   3   7        1.23        3.63      4.15 o
   6   3   7        4.38        7.15      6.51 o
   7   3   7       33.97       31.92     14.07 o
  -7   4   7        0.42      -21.77     21.77 o
  -6   4   7       12.59        8.46     15.50 o
  -5   4   7        1.81      -18.13     21.71 o
  -4   4   7      203.91      202.34     17.03 o
  -3   4   7      117.30      113.20     13.66 o
  -2   4   7       74.29       77.38     10.51 o
  -1   4   7      185.78      160.18     11.58 o
   0   4   7      692.31      715.16     21.90 o
   1   4   7      170.34      158.40     12.39 o
   2   4   7      946.82      909.24     22.84 o
   3   4   7       33.25       26.47      4.05 o
   4   4   7        4.62        8.92      3.04 o
   5   4   7       47.34       44.52      6.57 o
   6   4   7        0.15       -4.61      6.83 o
   7   4   7        1.62      -23.34     23.34 o
  -7   5   7        4.24       32.21     25.63 o
  -6   5   7        0.18       -7.57     19.28 o
  -5   5   7       37.16       51.17     21.79 o
  -4   5   7        5.47       13.55     12.03 o
  -3   5   7        8.79       -4.80     15.80 o
  -2   5   7     4443.28     4529.80    136.11 o
  -1   5   7       77.93       64.96      7.87 o
   0   5   7     5870.44     6343.24    115.46 o
   1   5   7     7008.14     6969.85     85.33 o
   2   5   7     2635.89     2608.71     63.32 o
   3   5   7      602.17      611.52     20.85 o
   4   5   7      581.80      613.55     29.07 o
   5   5   7        0.29        0.72      3.59 o
   6   5   7        4.67        0.27      5.44 o
   7   5   7        1.44      -16.01     16.01 o
  -7   6   7        3.68      -10.88     18.59 o
  -6   6   7        0.74       25.84     24.96 o
  -5   6   7       23.95       26.55     13.84 o
  -4   6   7       85.96      118.81     32.04 o
  -3   6   7       48.32       73.75     21.39 o
  -2   6   7       73.56       72.12     14.56 o
  -1   6   7     2750.28     2839.05     50.92 o
   0   6   7      112.02       90.88     12.48 o
   1   6   7      393.30      473.58     22.97 o
   2   6   7      138.74      130.92     10.35 o
   3   6   7      516.09      509.52     21.60 o
   4   6   7       21.60        9.33      7.89 o
   5   6   7      165.33      127.37     15.29 o
   6   6   7        0.20        3.95      9.01 o
   7   6   7       12.30        7.74     16.68 o
  -7   7   7        7.43       18.52     27.22 o
  -6   7   7       13.44       18.41     22.84 o
  -5   7   7      211.26      205.06     42.47 o
  -4   7   7       18.56        0.81     10.58 o
  -3   7   7      159.08      127.35     28.27 o
  -2   7   7     1910.21     1774.89     68.48 o
  -1   7   7     4631.62     4683.98     76.95 o
   0   7   7     1306.31     1283.16     68.18 o
   1   7   7       58.66       56.64      8.35 o
   2   7   7       19.40       26.55      5.00 o
   3   7   7      895.93      913.05     32.26 o
   4   7   7      788.48      878.61     37.35 o
   5   7   7       52.02       67.84     11.81 o
   6   7   7       70.78       57.34     16.81 o
  -7   8   7        3.74        0.41     24.71 o
  -6   8   7        0.30      -21.44     21.44 o
  -5   8   7        7.26       29.99     18.40 o
  -4   8   7      103.85      108.83     32.54 o
  -3   8   7      444.78      552.70     61.22 o
  -2   8   7      195.16      196.35     23.62 o
  -1   8   7     1474.71     1492.42     53.81 o
   0   8   7      602.52      638.19     50.59 o
   1   8   7      424.56      402.74     23.16 o
   2   8   7     2203.63     1978.21     77.21 o
   3   8   7      714.77      724.62     28.72 o
   4   8   7       31.25       29.35      9.86 o
   5   8   7      108.70      101.55     14.20 o
   6   8   7       23.03       18.45     13.09 o
  -6   9   7        0.69        6.55     18.57 o
  -5   9   7        1.70      -15.58     22.73 o
  -4   9   7        0.40       18.83     19.77 o
  -3   9   7      920.75      848.81     78.71 o
  -2   9   7      573.57      502.88     32.32 o
  -1   9   7      562.61      591.65     55.16 o
   0   9   7      868.85      778.51     59.25 o
   1   9   7     1220.71     1268.77     42.57 o
   2   9   7        2.70        2.61      3.43 o
   3   9   7      113.89      115.26     19.68 o
   4   9   7      110.32      108.77     17.83 o
   5   9   7        3.15        5.12      9.86 o
   6   9   7        1.25      -10.00     10.00 o
  -6  10   7       15.47       28.11     22.91 o
  -5  10   7        1.16        0.28     15.21 o
  -4  10   7       11.68        5.39     17.01 o
  -3  10   7      400.41      229.54    194.10 o
  -2  10   7       56.03       33.30     18.27 o
  -1  10   7     1370.09     1436.20     89.27 o
   0  10   7     1722.00     1711.31     62.81 o
   1  10   7        4.87        4.10      4.81 o
   2  10   7      208.34      169.39     12.84 o
   3  10   7      187.73      193.40     22.86 o
   4  10   7        8.47       12.03     14.79 o
   5  10   7        0.97        0.26      7.22 o
   6  10   7       17.87       23.51     14.52 o
  -6  11   7       25.78       21.82     24.17 o
  -5  11   7        0.40        8.26     22.47 o
  -4  11   7       85.20       34.11     22.33 o
  -3  11   7      148.79      117.44     67.81 o
  -2  11   7      205.00      281.96     45.67 o
  -1  11   7      229.25      190.98     34.04 o
   0  11   7       76.33       84.51     16.22 o
   1  11   7      645.62      734.29     45.36 o
   2  11   7       12.22       17.70      4.79 o
   3  11   7       14.23       25.61      9.93 o
   4  11   7      225.14      222.01     26.65 o
   5  11   7       23.85        5.37     22.37 o
   6  11   7        1.42       -0.37      9.51 o
  -6  12   7        0.83       19.29     25.27 o
  -5  12   7        0.00       19.26     20.80 o
  -4  12   7        3.72       11.56     21.77 o
  -3  12   7      110.27      124.43     17.31 o
  -2  12   7      110.52      104.40     31.22 o
  -1  12   7      178.32      171.55     21.44 o
   0  12   7      234.46      216.97     25.29 o
   1  12   7       38.70       51.58     13.52 o
   2  12   7      184.97      166.50     11.59 o
   3  12   7      340.76      352.17     32.64 o
   4  12   7        0.19       15.31     25.77 o
   5  12   7       18.36       16.70     20.74 o
  -6  13   7        4.48        4.01     22.16 o
  -5  13   7       12.86       20.64     22.48 o
  -4  13   7       37.80       25.38     18.12 o
  -3  13   7      959.31      930.62     91.29 o
  -2  13   7      226.83      212.57     44.02 o
  -1  13   7        3.02        4.83      7.00 o
   0  13   7        3.54        5.13      8.78 o
   1  13   7        2.99       20.68     16.62 o
   2  13   7       82.08       91.11     17.19 o
   3  13   7        2.84       -2.46      7.26 o
   4  13   7        0.33       10.31      8.86 o
   5  13   7       11.47       26.86     22.72 o
  -5  14   7       29.12       -7.64     21.08 o
  -4  14   7        9.08        5.84     15.94 o
  -3  14   7        1.30       17.66     23.78 o
  -2  14   7      132.02       85.25     29.83 o
  -1  14   7      141.60      179.23     23.67 o
   0  14   7       59.03       80.97     26.57 o
   1  14   7       18.00       16.10      8.92 o
   2  14   7       42.29       57.84     14.66 o
   3  14   7       95.35       79.32     31.02 o
   4  14   7       16.14        7.34      8.30 o
   5  14   7       32.79       41.11     23.51 o
  -5  15   7        0.39        7.84     21.92 o
  -4  15   7        2.50      -18.63     18.63 o
  -3  15   7       11.85       19.57     18.26 o
  -2  15   7       15.93       29.62     23.41 o
  -1  15   7        6.23        7.86      8.97 o
   0  15   7      211.52      191.79     37.86 o
   1  15   7       53.62       49.60     25.40 o
   2  15   7       33.62       50.13     13.71 o
   3  15   7      237.40      221.87     28.81 o
   4  15   7        0.63       -3.95      8.39 o
   5  15   7        0.19        9.32     18.01 o
  -4  16   7      106.85      121.58     40.90 o
  -3  16   7       45.81      126.78     42.98 o
  -2  16   7        0.44        5.34     24.34 o
  -1  16   7      298.92      306.97     53.76 o
   0  16   7      447.41      429.89     60.80 o
   1  16   7       37.45       43.89     62.85 o
   2  16   7       68.58       82.68     18.06 o
   3  16   7       68.26       38.91     33.03 o
   4  16   7        5.24        5.92     15.78 o
  -4  17   7        1.78      -24.61     24.61 o
  -3  17   7        0.22      -22.30     22.30 o
  -2  17   7       16.36       67.52     30.25 o
  -1  17   7       25.44        5.78     18.31 o
   0  17   7       83.15       96.32     17.74 o
   1  17   7       16.92       19.88     11.84 o
   2  17   7       24.67       32.39     13.11 o
   3  17   7        6.31      -11.81     11.81 o
   4  17   7       49.75       59.46     20.25 o
  -3  18   7       55.43       53.34     22.43 o
  -2  18   7       44.13       32.81     16.62 o
  -1  18   7       29.69       10.24     11.55 o
   0  18   7        1.89        2.03     14.19 o
   1  18   7       82.57       64.57     13.41 o
   2  18   7       26.25       23.99     22.56 o
   3  18   7        7.47      -16.30     26.33 o
  -3  19   7        0.42        2.38     43.01 o
  -2  19   7        0.67        2.10     28.65 o
  -1  19   7        9.62       -8.49     18.75 o
   0  19   7        4.26        2.73     14.14 o
   1  19   7        9.43       21.21     15.18 o
   2  19   7       12.14       14.77      8.84 o
  -2  20   7        0.15       -8.27     18.26 o
  -1  20   7        9.56      -31.15     31.15 o
   0  20   7      122.24      107.98     40.98 o
   1  20   7        0.69        7.75     11.97 o
  -7   0   8       13.24       23.75     23.51 o
  -6   0   8       45.18       44.74     22.79 o
  -5   0   8       40.30      -14.77     17.36 o
  -4   0   8      563.27      700.14     69.48 o
  -3   0   8        0.70       -8.13     12.53 o
  -2   0   8      330.58      255.54     17.31 o
  -1   0   8     2381.93     2198.97     61.74 o
   0   0   8     1262.81     1132.19     29.58 o
   1   0   8     2366.33     2448.58     52.69 o
   2   0   8     2779.62     2875.97     63.05 o
   3   0   8      496.79      587.83     29.51 o
   4   0   8      351.29      324.08     17.95 o
   5   0   8      320.42      358.52     22.63 o
   6   0   8        3.23        1.32      7.74 o
   7   0   8       12.40       -4.96     11.42 o
  -7   1   8        0.32       12.74     14.06 o
  -6   1   8       12.92       30.29     16.55 o
  -5   1   8       25.24       41.93     23.61 o
  -4   1   8     1518.37     1607.37     73.34 o
  -3   1   8        4.67        5.54      3.67 o
  -2   1   8      815.83      866.03     22.17 o
  -1   1   8     2752.14     2944.93     41.71 o
   0   1   8       10.36       12.26      2.89 o
   1   1   8      615.31      600.17     14.09 o
   2   1   8      297.89      300.84     14.48 o
   3   1   8       91.87       99.39      6.52 o
   4   1   8       61.25       72.47      7.67 o
   5   1   8      107.08       94.55      9.96 o
   6   1   8        2.59       -6.69      9.30 o
   7   1   8        0.00       -9.81      9.81 o
  -7   2   8       23.96       47.32     27.31 o
  -6   2   8        0.22       -4.43     44.93 o
  -5   2   8      165.20      140.43     24.62 o
  -4   2   8      437.31      482.41     40.58 o
  -3   2   8      284.80      414.34     16.29 o
  -2   2   8     2351.43     2274.67     36.64 o
  -1   2   8     7600.62     7676.01     85.85 o
   0   2   8     2263.08     2034.31     35.56 o
   1   2   8     3010.05     3081.22     53.76 o
   2   2   8     5188.65     5135.54     46.50 o
   3   2   8      347.62      385.19     14.68 o
   4   2   8      185.72      168.91      9.43 o
   5   2   8      112.18      118.46     12.29 o
   6   2   8       42.36       31.74     10.09 o
   7   2   8        4.47        2.92      9.30 o
  -7   3   8       33.30       30.57     25.43 o
  -6   3   8       11.46       19.78     20.67 o
  -5   3   8      159.92      185.14     28.31 o
  -4   3   8      265.23      270.78     11.75 o
  -3   3   8      440.62      475.01     17.03 o
  -2   3   8       89.27      104.75      8.15 o
  -1   3   8      124.37      110.49      8.74 o
   0   3   8       41.23       44.85      5.19 o
   1   3   8     2552.28     2512.14     70.51 o
   2   3   8      276.30      290.03     12.41 o
   3   3   8       58.38       62.58      7.07 o
   4   3   8      188.00      188.14     14.62 o
   5   3   8       46.71       43.37     12.54 o
   6   3   8        0.67       -0.26      5.42 o
   7   3   8        2.10        7.94     19.53 o
  -7   4   8        4.78      -26.83     26.83 o
  -6   4   8        5.90       10.64     14.75 o
  -5   4   8        6.06       -7.56     12.85 o
  -4   4   8      292.01      348.73     16.44 o
  -3   4   8       13.93        3.51      3.93 o
  -2   4   8     2280.85     2100.03     46.74 o
  -1   4   8     1452.62     1383.71     35.41 o
   0   4   8      179.60      112.26      9.20 o
   1   4   8     1047.07     1032.70     32.88 o
   2   4   8     2541.89     2406.47     53.70 o
   3   4   8      224.64      261.73     14.90 o
   4   4   8      385.47      356.73     16.86 o
   5   4   8      262.23      320.79     24.63 o
   6   4   8       37.19       62.48     13.74 o
   7   4   8        0.15        3.70     12.34 o
  -7   5   8        0.68       14.19     19.25 o
  -6   5   8       16.88        6.39     12.23 o
  -5   5   8        4.33       31.89     16.75 o
  -4   5   8        1.42       -0.15      3.96 o
  -3   5   8      369.35      354.40     26.90 o
  -2   5   8        5.31        3.44      3.64 o
  -1   5   8      301.18      305.91     17.37 o
   0   5   8     1850.45     1898.15     44.98 o
   1   5   8     2214.54     2229.85     74.52 o
   2   5   8     3142.87     3119.73     51.34 o
   3   5   8        8.11       10.39      3.89 o
   4   5   8      358.62      376.63     21.72 o
   5   5   8       11.03       13.04      4.86 o
   6   5   8       26.52        2.93      7.86 o
   7   5   8       11.34       29.42     18.94 o
  -7   6   8       32.98        8.28     18.68 o
  -6   6   8        0.00        9.15     18.20 o
  -5   6   8        0.78        5.57     14.00 o
  -4   6   8      266.95      239.11     22.75 o
  -3   6   8       32.22       11.14      6.56 o
  -2   6   8     1169.76     1105.87     43.64 o
  -1   6   8      945.02      844.05     29.39 o
   0   6   8       12.29       30.91      7.76 o
   1   6   8     3146.45     3325.56     63.42 o
   2   6   8     1161.47     1173.70     30.78 o
   3   6   8      637.54      594.08     24.74 o
   4   6   8       30.85       43.48      8.51 o
   5   6   8        8.07        1.50      5.50 o
   6   6   8        2.02       -2.40      7.87 o
  -7   7   8        0.38      -33.05     33.05 o
  -6   7   8        8.74       -4.29     17.58 o
  -5   7   8        7.55       10.79      9.49 o
  -4   7   8       64.95       48.93     21.66 o
  -3   7   8      391.73      387.14     51.22 o
  -2   7   8      594.75      641.33     33.70 o
  -1   7   8        6.18       13.85      7.52 o
   0   7   8      628.21      616.51     35.50 o
   1   7   8     1021.96      979.07     31.80 o
   2   7   8      283.92      257.12     19.42 o
   3   7   8     1422.55     1343.73     39.40 o
   4   7   8        2.54        2.41      5.33 o
   5   7   8       56.69       59.63     10.36 o
   6   7   8        0.26       -7.96     32.02 o
  -6   8   8        9.34       17.59     15.84 o
  -5   8   8      338.37      219.91     48.10 o
  -4   8   8       84.09      135.45     34.22 o
  -3   8   8        0.02       -4.05     15.96 o
  -2   8   8      125.92      107.98     28.05 o
  -1   8   8      955.29      871.48     67.04 o
   0   8   8      324.81      430.45     30.60 o
   1   8   8     1183.21     1261.31     42.07 o
   2   8   8      532.56      509.44     23.67 o
   3   8   8       90.19       70.65      9.83 o
   4   8   8      397.49      402.41     30.34 o
   5   8   8      129.08      100.99     21.68 o
   6   8   8        9.15        6.88     20.12 o
  -6   9   8        0.26        8.43     19.23 o
  -5   9   8       15.59       27.80     22.99 o
  -4   9   8      249.80      177.27     39.13 o
  -3   9   8       55.22       68.17     22.07 o
  -2   9   8     1389.59     1354.14     92.20 o
  -1   9   8      101.29      149.43     30.67 o
   0   9   8      926.72      938.36     46.09 o
   1   9   8      407.43      367.33     27.96 o
   2   9   8       16.16       15.87      5.22 o
   3   9   8       72.98       69.24      9.19 o
   4   9   8       46.98       83.98     15.05 o
   5   9   8        7.30        0.56      8.13 o
   6   9   8        0.95       -8.40     18.66 o
  -6  10   8        0.21       15.25     24.47 o
  -5  10   8       54.84       99.53     36.81 o
  -4  10   8       18.49       51.41     23.37 o
  -3  10   8      100.03       88.04     26.62 o
  -2  10   8     2624.36     2450.21    128.02 o
  -1  10   8      166.04      157.32     19.99 o
   0  10   8       16.18       19.64      9.53 o
   1  10   8      347.22      324.05     27.99 o
   2  10   8      340.55      316.61     19.07 o
   3  10   8       30.54       31.81      6.89 o
   4  10   8      240.46      233.85     34.68 o
   5  10   8        3.65       -5.70     11.42 o
   6  10   8        0.47        8.27     11.45 o
  -6  11   8        3.34        7.97     24.99 o
  -5  11   8       19.90       34.47     23.30 o
  -4  11   8       15.16       -6.29     14.40 o
  -3  11   8      522.16      601.70     70.74 o
  -2  11   8      228.57      261.23     45.46 o
  -1  11   8      690.62      709.88     43.00 o
   0  11   8       82.16       95.37     16.66 o
   1  11   8      931.76      914.84     48.11 o
   2  11   8       29.74       26.92      5.98 o
   3  11   8      794.98      772.67     45.71 o
   4  11   8       15.64       16.18      7.25 o
   5  11   8        5.58       10.31     13.01 o
   6  11   8       11.39        1.43      7.57 o
  -6  12   8        7.69       -1.21     16.15 o
  -5  12   8       17.01       22.74     19.38 o
  -4  12   8       68.07      119.09     38.04 o
  -3  12   8       31.54       30.46     20.48 o
  -2  12   8      579.90      588.82     39.78 o
  -1  12   8       91.76       83.65     15.75 o
   0  12   8       90.06      109.67     27.41 o
   1  12   8      270.93      249.79     26.52 o
   2  12   8        2.62        6.40      3.62 o
   3  12   8       51.16       55.77     14.65 o
   4  12   8       35.50       57.51     15.19 o
   5  12   8       15.05        8.17     16.38 o
  -5  13   8       12.74      -23.40     23.40 o
  -4  13   8       16.12       53.23     27.34 o
  -3  13   8      167.61      232.67     51.05 o
  -2  13   8        5.75        7.66      8.33 o
  -1  13   8       57.16       62.81     14.05 o
   0  13   8     1501.60     1443.50     98.57 o
   1  13   8      708.43      687.19     44.61 o
   2  13   8        0.08       14.47      7.43 o
   3  13   8      176.07      219.31     25.99 o
   4  13   8      139.90      151.68     23.87 o
   5  13   8        0.40      -11.60     14.34 o
  -5  14   8        0.68      -24.30     24.30 o
  -4  14   8       16.13      -10.48     18.70 o
  -3  14   8        4.46      -27.48     27.48 o
  -2  14   8        8.54        2.94      5.22 o
  -1  14   8        1.62       -1.66      7.45 o
   0  14   8        3.32      -12.44     12.44 o
   1  14   8        2.36        9.71      9.98 o
   2  14   8        8.63       27.58     12.37 o
   3  14   8       88.89       67.46     15.39 o
   4  14   8       16.67       12.74     10.78 o
   5  14   8        0.02      -15.32     16.52 o
  -5  15   8        1.40       36.48     30.69 o
  -4  15   8        5.58      -15.00     18.81 o
  -3  15   8       29.01       46.36     26.99 o
  -2  15   8       33.47       34.93     19.75 o
  -1  15   8      219.60      203.65     42.61 o
   0  15   8       46.18       66.78     24.52 o
   1  15   8      107.04      117.56     31.98 o
   2  15   8        1.25       18.43     16.30 o
   3  15   8        6.66       -3.10     11.05 o
   4  15   8        1.78       -8.36      8.36 o
  -4  16   8        0.86      -15.60     15.60 o
  -3  16   8       26.94       10.50     18.35 o
  -2  16   8      108.61       88.96     34.18 o
  -1  16   8        0.00       13.60     14.35 o
   0  16   8      378.53      487.22     63.59 o
   1  16   8       52.37       50.37     23.62 o
   2  16   8       12.56       15.72      9.00 o
   3  16   8        0.66        5.12      7.87 o
   4  16   8       11.08        4.06     19.00 o
  -4  17   8        3.56       61.23     37.27 o
  -3  17   8       15.15       14.55     22.57 o
  -2  17   8       31.34       44.96     30.59 o
  -1  17   8        9.73       14.29     16.55 o
   0  17   8        4.79        3.24     17.82 o
   1  17   8       50.88       67.20     26.43 o
   2  17   8        0.15        9.54      7.71 o
   3  17   8      165.71      123.04     33.26 o
  -3  18   8        0.88       -7.56     17.77 o
  -2  18   8       14.74       45.73     29.11 o
  -1  18   8        1.62      -13.37     19.49 o
   0  18   8        0.90       40.93     27.21 o
   1  18   8       31.41       62.88     27.34 o
   2  18   8       11.76       17.68     10.38 o
   3  18   8       59.63       46.12     16.46 o
  -2  19   8       71.25      102.20     25.82 o
  -1  19   8       50.71        8.99     17.39 o
   0  19   8      192.19      204.13     50.75 o
   1  19   8       81.98      123.32     29.94 o
   2  19   8        2.37        4.06      8.42 o
  -1  20   8        1.66        7.87     22.37 o
   0  20   8      123.58      107.86     40.67 o
   1  20   8       61.77       31.76     17.76 o
  -7   1   9        3.29       24.28     15.80 o
  -6   1   9       27.45       63.47     19.54 o
  -5   1   9       60.91       96.57     21.61 o
  -4   1   9      753.39      657.80     48.41 o
  -3   1   9      380.70      424.62     21.16 o
  -2   1   9      291.01      357.71     13.80 o
  -1   1   9     1110.53     1008.65     22.23 o
   0   1   9     5569.26     5396.89     52.08 o
   1   1   9      403.28      331.29     11.76 o
   2   1   9      693.88      739.67     26.29 o
   3   1   9     1009.97     1024.43     29.71 o
   4   1   9       90.59      121.99      9.26 o
   5   1   9      131.71      117.77     13.97 o
   6   1   9        5.59       16.24      8.69 o
   7   1   9        0.58        5.27      7.92 o
  -7   2   9        4.53        0.05     17.97 o
  -6   2   9        0.02        8.76     14.77 o
  -5   2   9       45.23       39.15     13.07 o
  -4   2   9      976.59     1004.93     59.74 o
  -3   2   9       72.76       72.37      7.90 o
  -2   2   9       38.26       37.14      4.74 o
  -1   2   9       80.24       81.29      6.37 o
   0   2   9       74.81       83.11      7.53 o
   1   2   9      311.11      295.83     14.09 o
   2   2   9      949.46      996.92     22.73 o
   3   2   9       22.15       29.68      4.61 o
   4   2   9        5.93        5.36      3.50 o
   5   2   9       19.48       36.58      9.27 o
   6   2   9        8.46       26.36     10.34 o
   7   2   9       15.13        3.19      9.63 o
  -7   3   9       17.19      -19.62     19.62 o
  -6   3   9       30.63       50.87     28.12 o
  -5   3   9       13.51      -10.81     11.50 o
  -4   3   9        3.03        4.35      3.45 o
  -3   3   9     1026.37     1189.00     33.14 o
  -2   3   9      231.71      292.55     14.08 o
  -1   3   9     1772.40     1775.63     36.22 o
   0   3   9     3579.25     3381.77     77.32 o
   1   3   9      174.27      251.48     13.04 o
   2   3   9      776.19      827.59     20.66 o
   3   3   9     1299.22     1381.56     37.55 o
   4   3   9       47.22       72.57     10.82 o
   5   3   9       47.76       41.68     10.22 o
   6   3   9       29.80       31.33      9.96 o
   7   3   9        1.06        0.04     12.17 o
  -7   4   9       42.24       57.39     38.42 o
  -6   4   9       62.78        0.67     16.39 o
  -5   4   9        2.88       38.70     22.74 o
  -4   4   9      309.74      279.45     15.91 o
  -3   4   9       11.33        0.59      3.32 o
  -2   4   9      205.10      236.41     14.23 o
  -1   4   9     1637.18     1749.60     41.35 o
   0   4   9      301.18      360.61     22.67 o
   1   4   9      272.37      288.85     15.01 o
   2   4   9      581.93      537.58     18.51 o
   3   4   9      184.01      207.68     22.02 o
   4   4   9      248.42      227.55     16.87 o
   5   4   9       17.41        7.58     10.48 o
   6   4   9       15.68       -9.74      9.74 o
  -7   5   9        6.25       21.59     27.95 o
  -6   5   9       29.75        8.20     16.58 o
  -5   5   9       27.53      -17.19     23.18 o
  -4   5   9       57.38       41.64      7.16 o
  -3   5   9      289.74      315.39     20.17 o
  -2   5   9        4.60        5.04      4.58 o
  -1   5   9     1224.80     1185.21     35.01 o
   0   5   9     1095.71      971.50     33.39 o
   1   5   9       76.89       63.89      9.28 o
   2   5   9      268.23      268.60     11.42 o
   3   5   9      265.12      286.83     12.64 o
   4   5   9      233.27      188.98     15.91 o
   5   5   9      120.33       91.74     20.76 o
   6   5   9       16.79       18.96     12.65 o
  -7   6   9        0.24      -19.97     20.29 o
  -6   6   9       11.71        7.59     16.88 o
  -5   6   9       12.12       26.83     20.41 o
  -4   6   9      102.27      125.86     12.62 o
  -3   6   9       49.33       35.62     11.76 o
  -2   6   9       23.74       35.64      6.56 o
  -1   6   9      327.59      351.69     19.80 o
   0   6   9      269.78      274.86     16.47 o
   1   6   9      542.32      558.58     33.17 o
   2   6   9      149.87      175.52     11.29 o
   3   6   9      434.43      418.47     18.40 o
   4   6   9       89.08       81.31      9.61 o
   5   6   9       38.13       43.84     21.04 o
   6   6   9        1.40        2.20      8.04 o
  -7   7   9        1.66        8.29     16.68 o
  -6   7   9       16.00        0.05     15.39 o
  -5   7   9       52.45       89.44     30.16 o
  -4   7   9       32.21       16.10      6.59 o
  -3   7   9      939.00      913.03     52.24 o
  -2   7   9        0.49        8.74      4.26 o
  -1   7   9     2177.14     2050.85     42.98 o
   0   7   9      620.31      531.47     28.31 o
   1   7   9      585.05      583.60     34.77 o
   2   7   9     1296.31     1226.03     44.06 o
   3   7   9      328.45      344.05     19.60 o
   4   7   9      606.21      644.97     26.46 o
   5   7   9       17.29        9.89      9.30 o
   6   7   9        3.16       11.27     14.69 o
  -6   8   9       16.41        3.34     20.11 o
  -5   8   9      238.81      262.02     53.15 o
  -4   8   9      163.65      159.76     27.54 o
  -3   8   9       78.40       94.18     26.20 o
  -2   8   9     1033.71     1045.26     80.26 o
  -1   8   9      964.69      968.51     39.38 o
   0   8   9        2.50        3.14      7.25 o
   1   8   9      521.99      468.48     43.56 o
   2   8   9     1105.90     1037.53     30.06 o
   3   8   9     1186.35     1167.29     37.76 o
   4   8   9        7.34       10.76     10.81 o
   5   8   9       11.65       11.62     10.48 o
   6   8   9        1.70       -5.75     11.07 o
  -6   9   9        0.11       16.86     26.67 o
  -5   9   9       29.80      -17.54     17.54 o
  -4   9   9       61.53       33.99     19.32 o
  -3   9   9       97.90       93.86     30.39 o
  -2   9   9      716.75      654.46     41.53 o
  -1   9   9      559.89      551.02     30.46 o
   0   9   9     1214.65     1305.83     94.00 o
   1   9   9       13.30       28.39     13.09 o
   2   9   9      429.48      439.86     20.20 o
   3   9   9      401.44      476.04     44.11 o
   4   9   9        5.10       11.23      6.88 o
   5   9   9      160.37      192.54     54.95 o
   6   9   9        5.86       -6.81     12.29 o
  -6  10   9        0.07      -25.59     25.59 o
  -5  10   9       16.65       -2.44     18.04 o
  -4  10   9      118.47      104.29     33.85 o
  -3  10   9      107.70      114.04     18.59 o
  -2  10   9       69.51       83.83     15.07 o
  -1  10   9     1582.56     1624.44     64.55 o
   0  10   9      235.27      228.59     35.16 o
   1  10   9      657.60      605.86     54.85 o
   2  10   9      523.38      479.84     27.12 o
   3  10   9        0.04        5.49      4.67 o
   4  10   9       80.51       78.42     18.84 o
   5  10   9       80.73       64.74     19.69 o
   6  10   9        3.88        6.03      9.66 o
  -6  11   9        0.68        5.78     16.98 o
  -5  11   9        1.55       -7.72     14.84 o
  -4  11   9       93.57       42.71     25.32 o
  -3  11   9      220.83      228.50     24.87 o
  -2  11   9     1980.56     1969.72     72.54 o
  -1  11   9       67.57       45.69     12.58 o
   0  11   9      134.89      128.42     28.24 o
   1  11   9      326.26      350.54     42.68 o
   2  11   9      294.26      312.20     17.70 o
   3  11   9       37.32       55.52     13.07 o
   4  11   9      121.66       93.49     18.33 o
   5  11   9       14.41      -13.15     18.34 o
  -6  12   9        0.24       44.50     26.77 o
  -5  12   9        0.40      -25.92     25.92 o
  -4  12   9       20.34       33.30     18.82 o
  -3  12   9        0.34       -4.77      4.77 o
  -2  12   9      183.92      193.00     23.86 o
  -1  12   9      801.49      778.78     47.76 o
   0  12   9       14.71       24.39     14.53 o
   1  12   9       51.46       73.15     23.55 o
   2  12   9      193.30      193.11     13.99 o
   3  12   9        1.43       -6.75      8.99 o
   4  12   9       70.14       79.76     17.01 o
   5  12   9       46.44       29.80     19.51 o
  -5  13   9        8.26        0.06     17.24 o
  -4  13   9       72.22       41.88     24.19 o
  -3  13   9      159.26      103.79     31.95 o
  -2  13   9       46.48       56.28     34.02 o
  -1  13   9      306.55      232.96     41.55 o
   0  13   9       56.68       28.20     17.55 o
   1  13   9      353.52      412.73     52.71 o
   2  13   9      201.15      203.24     20.34 o
   3  13   9        7.25        0.19     13.36 o
   4  13   9        4.91        3.48     15.03 o
   5  13   9        2.88       14.15     19.29 o
  -5  14   9        3.83       14.22     24.37 o
  -4  14   9       16.00       36.63     21.35 o
  -3  14   9       13.17       26.00     15.79 o
  -2  14   9      178.69      247.42     47.80 o
  -1  14   9       80.68       87.25     25.31 o
   0  14   9        9.54        6.74     21.59 o
   1  14   9      338.98      357.26     49.54 o
   2  14   9      200.51      202.44     21.15 o
   3  14   9        5.96       -3.77     20.13 o
   4  14   9       98.67       87.92     31.44 o
   5  14   9        2.07        7.77     18.83 o
  -5  15   9        6.65       14.35     24.77 o
  -4  15   9       22.18        8.29     20.02 o
  -3  15   9       72.37       59.65     28.77 o
  -2  15   9      135.68      192.43     44.45 o
  -1  15   9      126.37       84.18     25.53 o
   0  15   9        3.25        2.35     18.13 o
   1  15   9       27.65       47.52     21.87 o
   2  15   9      257.07      288.23     25.88 o
   3  15   9        3.63       -0.87     11.12 o
   4  15   9        6.04        6.59     14.27 o
  -4  16   9       13.31       19.02     23.92 o
  -3  16   9       16.78        1.73     18.43 o
  -2  16   9       67.27       87.43     33.61 o
  -1  16   9        2.05      -10.58     19.27 o
   0  16   9       16.00       11.16     15.79 o
   1  16   9      165.77      146.53     35.72 o
   2  16   9       18.83       27.41     11.01 o
   3  16   9        1.50        2.81      8.50 o
   4  16   9        4.96        7.89     19.71 o
  -4  17   9        6.38        0.06     14.54 o
  -3  17   9        9.55        0.76     12.08 o
  -2  17   9       25.67       46.94     24.61 o
  -1  17   9       75.37       76.93     32.27 o
   0  17   9       11.02        6.68     12.18 o
   1  17   9       15.08       19.69     21.46 o
   2  17   9       78.22       95.23     17.51 o
   3  17   9       12.69       11.84      8.77 o
  -3  18   9        0.12        0.06     22.23 o
  -2  18   9       12.66        7.23     13.32 o
  -1  18   9      128.61      168.92     46.19 o
   0  18   9      112.03      140.90     40.96 o
   1  18   9      163.40      182.20     45.32 o
   2  18   9       12.19       14.83     10.07 o
  -2  19   9       28.34       60.94     31.87 o
  -1  19   9       10.67       11.33     17.69 o
   0  19   9       43.47       63.82     31.99 o
   1  19   9       52.48       58.80     20.63 o
   2  19   9        3.32       -1.65      6.44 o
   0  20   9        0.18       -0.05     15.32 o
  -7   0  10       14.97      -19.43     19.43 o
  -6   0  10        1.82      -13.69     18.69 o
  -5   0  10       25.08       17.66     27.14 o
  -4   0  10      346.22      452.19     56.42 o
  -3   0  10        4.88        7.71     15.68 o
  -2   0  10      387.07      427.40     24.39 o
  -1   0  10      104.11      147.04     13.29 o
   0   0  10      791.09      839.15     30.59 o
   1   0  10     3319.22     2921.20     71.63 o
   2   0  10       88.86       65.40     13.58 o
   3   0  10     1047.33     1031.91     78.99 o
   4   0  10       19.26       22.62     10.05 o
   5   0  10        5.78        4.32     19.37 o
   6   0  10        5.78        7.56      9.87 o
  -7   1  10        2.08       14.48     19.43 o
  -6   1  10       15.63       20.21     14.40 o
  -5   1  10       17.04        8.17     16.55 o
  -4   1  10       11.77        9.34     12.63 o
  -3   1  10        6.67       -6.60      7.43 o
  -2   1  10       29.03       34.54      4.96 o
  -1   1  10     1680.20     1818.33     36.80 o
   0   1  10      194.14      193.43     10.36 o
   1   1  10      207.43      199.01      9.39 o
   2   1  10       43.17       37.05      6.68 o
   3   1  10       94.88       93.43     14.05 o
   4   1  10        6.10       -4.63      6.61 o
   5   1  10       45.85       35.20      8.58 o
   6   1  10        0.03       -5.15      7.69 o
  -7   2  10       16.68       28.32     28.95 o
  -6   2  10       20.16       23.42     16.02 o
  -5   2  10       26.92       61.59     19.13 o
  -4   2  10       38.98      144.01     24.64 o
  -3   2  10      333.51      290.85     16.66 o
  -2   2  10      608.42      607.70     21.00 o
  -1   2  10      995.50     1020.68     27.90 o
   0   2  10      447.69      490.40     19.40 o
   1   2  10     2276.03     2226.38     51.59 o
   2   2  10     1158.39     1197.89     25.71 o
   3   2  10      460.94      438.67     14.93 o
   4   2  10      528.73      559.76     21.79 o
   5   2  10        2.71       16.71      8.94 o
   6   2  10       19.13        9.37      6.61 o
  -7   3  10       31.06      -18.53     19.78 o
  -6   3  10        9.41       32.35     18.19 o
  -5   3  10        8.34       11.29     22.14 o
  -4   3  10      437.22      434.08     19.20 o
  -3   3  10       57.00       33.88      9.93 o
  -2   3  10      449.65      496.29     19.38 o
  -1   3  10      263.75      295.71     17.29 o
   0   3  10     1480.42     1503.30     34.85 o
   1   3  10       76.26       71.08      7.08 o
   2   3  10       21.10       24.90      4.56 o
   3   3  10      930.01      881.07     21.33 o
   4   3  10        0.32        6.65      5.04 o
   5   3  10        9.13        0.14      7.73 o
   6   3  10        0.09        5.23      7.70 o
  -7   4  10       25.30        8.19     19.43 o
  -6   4  10        7.12       12.62     17.90 o
  -5   4  10      168.28      197.43     43.77 o
  -4   4  10       11.84       43.04      7.33 o
  -3   4  10      375.44      319.88     20.68 o
  -2   4  10     1494.86     1602.87     44.02 o
  -1   4  10        4.61       13.62      4.57 o
   0   4  10     1067.02     1102.32     30.74 o
   1   4  10      690.13      602.97     23.84 o
   2   4  10     1045.30     1098.87     35.63 o
   3   4  10      819.79      794.38     27.13 o
   4   4  10      141.98      193.63     15.60 o
   5   4  10      172.40      242.35     53.99 o
   6   4  10        2.26        4.35      8.27 o
  -7   5  10        0.10        2.94     16.67 o
  -6   5  10        3.27       -7.00     19.97 o
  -5   5  10       73.93      160.58     41.16 o
  -4   5  10      574.37      596.40     26.94 o
  -3   5  10      597.02      621.48     40.49 o
  -2   5  10      448.24      444.08     23.76 o
  -1   5  10      113.10      116.55     11.55 o
   0   5  10      115.97       98.48     11.23 o
   1   5  10       49.00       49.28      7.47 o
   2   5  10      173.41      153.47      6.82 o
   3   5  10       60.62       57.48      8.05 o
   4   5  10        3.98        8.27      5.79 o
   5   5  10        5.79        2.40     20.85 o
   6   5  10       64.30       71.01     20.40 o
  -7   6  10        1.62      -22.58     22.58 o
  -6   6  10       41.45       57.35     32.57 o
  -5   6  10        6.06       43.80     24.55 o
  -4   6  10      199.57      145.18     14.29 o
  -3   6  10      479.65      441.87     33.24 o
  -2   6  10      808.73      806.18     37.23 o
  -1   6  10      240.49      248.37     17.31 o
   0   6  10     2117.68     2052.36     46.22 o
   1   6  10     1253.50     1127.12     46.44 o
   2   6  10       50.06       51.77      5.92 o
   3   6  10      196.28      186.50     10.29 o
   4   6  10       56.23       41.27     14.11 o
   5   6  10      237.53      197.03     30.06 o
   6   6  10       39.82       32.08     25.88 o
  -6   7  10       28.63       40.86     24.30 o
  -5   7  10        6.01       10.94     15.36 o
  -4   7  10        0.54        0.84      3.60 o
  -3   7  10        2.17        3.58      9.58 o
  -2   7  10       82.10       90.98     15.36 o
  -1   7  10       13.49       25.16      5.77 o
   0   7  10      172.10      164.66     15.58 o
   1   7  10       84.64       75.51     17.35 o
   2   7  10      486.65      469.34     22.39 o
   3   7  10      306.68      314.13     16.63 o
   4   7  10        3.38        1.94      5.92 o
   5   7  10       40.94       35.75     13.59 o
   6   7  10        5.22       19.47     12.15 o
  -6   8  10        4.48        6.25     15.00 o
  -5   8  10       14.57        8.28     15.77 o
  -4   8  10       19.81       20.28     19.67 o
  -3   8  10      347.42      266.67     27.83 o
  -2   8  10        3.71        3.49      9.35 o
  -1   8  10      886.62      859.65     37.85 o
   0   8  10     1363.14     1314.48     53.91 o
   1   8  10      744.63      718.41     54.65 o
   2   8  10       40.97       29.76      5.12 o
   3   8  10      207.75      201.84     18.77 o
   4   8  10      149.11      173.81     15.75 o
   5   8  10       14.33        8.56      9.45 o
   6   8  10        1.13        1.62     10.82 o
  -6   9  10       16.18      -20.36     20.36 o
  -5   9  10        0.55        4.90     15.01 o
  -4   9  10        3.41       -0.04     14.31 o
  -3   9  10      509.45      552.59     66.01 o
  -2   9  10     2453.22     2336.49     79.30 o
  -1   9  10      341.19      378.29     26.32 o
   0   9  10      334.29      346.15     41.86 o
   1   9  10       29.67       20.74     10.51 o
   2   9  10      364.83      324.16     17.75 o
   3   9  10       15.63       18.75      5.77 o
   4   9  10       44.75       23.67     15.52 o
   5   9  10        2.99        3.86     23.24 o
   6   9  10        5.22       -7.03     11.69 o
  -6  10  10        2.65      -23.56     23.56 o
  -5  10  10        1.91        1.61     16.35 o
  -4  10  10        1.29       -0.89     14.52 o
  -3  10  10       71.50       44.08     11.43 o
  -2  10  10      638.44      562.43     39.11 o
  -1  10  10      840.57      742.25     68.02 o
   0  10  10      255.05      310.31     41.79 o
   1  10  10       35.35       39.71     15.59 o
   2  10  10      109.47      120.88     11.13 o
   3  10  10      169.10      205.31     21.95 o
   4  10  10        3.90       13.86     15.62 o
   5  10  10       17.46      -12.36     12.36 o
  -6  11  10       34.22       48.45     32.90 o
  -5  11  10        0.24        0.05     18.88 o
  -4  11  10       53.83       48.45     27.23 o
  -3  11  10       74.99       93.16     29.75 o
  -2  11  10      198.67      182.42     36.45 o
  -1  11  10        9.54       24.57     16.67 o
   0  11  10      187.79      157.96     29.95 o
   1  11  10      294.42      235.85     36.25 o
   2  11  10      150.11      137.94     12.30 o
   3  11  10      143.38      146.82     27.72 o
   4  11  10       42.32       49.06     18.55 o
   5  11  10        9.83       15.37     13.36 o
  -5  12  10        1.26        5.79     15.50 o
  -4  12  10        4.00       -2.55     14.54 o
  -3  12  10      211.44      170.96     39.88 o
  -2  12  10       71.17       65.15     27.94 o
  -1  12  10      167.00      191.60     41.02 o
   0  12  10      227.72      294.78     44.17 o
   1  12  10      362.83      336.00     45.21 o
   2  12  10       52.08       28.84      9.01 o
   3  12  10      320.43      332.53     32.00 o
   4  12  10       72.71       83.66     28.81 o
   5  12  10       17.61        9.67     12.00 o
  -5  13  10        2.18      -28.43     28.43 o
  -4  13  10       58.08       73.87     29.52 o
  -3  13  10      147.86      161.26     38.36 o
  -2  13  10       39.49       40.35     20.85 o
  -1  13  10      315.17      317.02     50.41 o
   0  13  10      536.35      531.72     60.08 o
   1  13  10      460.60      385.41     49.52 o
   2  13  10      296.82      290.23     24.38 o
   3  13  10      112.53      115.25     19.91 o
   4  13  10        1.94       35.76     22.99 o
   5  13  10        5.05       -2.78      9.88 o
  -5  14  10        6.11        0.18     19.24 o
  -4  14  10       41.75       52.27     31.83 o
  -3  14  10        9.50       22.11     24.44 o
  -2  14  10        4.48       51.90     28.62 o
  -1  14  10      151.59      194.71     41.11 o
   0  14  10      264.72      274.36     44.77 o
   1  14  10       18.64        5.35     10.77 o
   2  14  10       12.44       15.13      9.22 o
   3  14  10        4.00        4.41      5.47 o
   4  14  10       41.76       34.25     20.27 o
  -4  15  10       28.38       51.22     29.09 o
  -3  15  10        2.04       -8.90     16.07 o
  -2  15  10        0.37       -6.15     17.35 o
  -1  15  10      500.66      478.47     65.34 o
   0  15  10      125.69      132.58     35.75 o
   1  15  10       20.78       20.64     15.62 o
   2  15  10      169.19      153.20     19.45 o
   3  15  10      119.80       94.44     16.01 o
   4  15  10       60.43       22.37     20.20 o
  -4  16  10       21.08      -14.53     19.89 o
  -3  16  10       60.11       53.46     25.92 o
  -2  16  10        6.42       -0.05     19.77 o
  -1  16  10        3.68      -14.87     18.00 o
   0  16  10      173.07      162.54     38.17 o
   1  16  10        0.35       26.43     20.84 o
   2  16  10      151.93      139.70     19.77 o
   3  16  10        2.02       12.72      9.31 o
  -3  17  10        4.82       17.75     24.24 o
  -2  17  10        2.56        7.76     17.75 o
  -1  17  10       39.77       15.61     20.96 o
   0  17  10      134.54      214.52     48.01 o
   1  17  10       19.31       22.72     19.39 o
   2  17  10       80.83       74.48     18.40 o
   3  17  10       33.95        9.68     12.04 o
  -3  18  10        6.28       17.18     22.72 o
  -2  18  10        8.70       23.02     21.30 o
  -1  18  10       48.61       51.80     28.94 o
   0  18  10       23.95       46.37     26.81 o
   1  18  10      126.06      155.08     43.08 o
   2  18  10       14.74       -6.19     24.48 o
  -1  19  10       19.53       60.16     30.28 o
   0  19  10        8.15       -8.49     13.90 o
   1  19  10        9.66        7.15     25.67 o
  -7   1  11        1.93       12.64     14.79 o
  -6   1  11        2.69        9.47     15.23 o
  -5   1  11       84.93       77.08     19.41 o
  -4   1  11       42.95       23.01     15.35 o
  -3   1  11        2.66       -1.01     10.14 o
  -2   1  11     1018.47      958.50     30.24 o
  -1   1  11     3610.72     3632.64     54.20 o
   0   1  11       30.43       36.85      4.96 o
   1   1  11     2076.24     2157.64     32.67 o
   2   1  11      497.04      462.65     29.39 o
   3   1  11       58.46       70.91     17.04 o
   4   1  11      382.33      365.73     28.41 o
   5   1  11       60.23       80.39     14.79 o
   6   1  11        0.06        2.10      6.14 o
  -7   2  11        5.91       -7.23     16.01 o
  -6   2  11        1.12       11.66     17.65 o
  -5   2  11       30.26       40.78     16.06 o
  -4   2  11       76.08       84.29     19.48 o
  -3   2  11      307.13      303.38     18.07 o
  -2   2  11       17.59       18.41      5.12 o
  -1   2  11      192.12      203.99     12.71 o
   0   2  11      991.80     1099.35     26.05 o
   1   2  11        4.51        2.54      1.87 o
   2   2  11       39.02       45.83      5.95 o
   3   2  11       23.10       40.98     12.27 o
   4   2  11        6.96        5.59      9.11 o
   5   2  11       21.47       39.12     15.05 o
   6   2  11       17.27        8.07      9.57 o
  -7   3  11       24.10       16.50     26.23 o
  -6   3  11        8.61      167.32     46.81 o
  -5   3  11       26.05       13.54     16.06 o
  -4   3  11      230.58      305.63     17.83 o
  -3   3  11       21.90        6.10      6.86 o
  -2   3  11      285.17      258.32     16.03 o
  -1   3  11      295.26      261.17     16.87 o
   0   3  11      450.79      519.52     18.33 o
   1   3  11     1585.69     1598.11     35.28 o
   2   3  11     3258.43     3326.45     87.15 o
   3   3  11       59.82       57.31      5.67 o
   4   3  11      204.91      180.23     12.63 o
   5   3  11       52.35       59.56     17.46 o
   6   3  11        3.57        3.44      9.79 o
  -7   4  11        0.30       -2.33     14.20 o
  -6   4  11       39.19       80.83     33.18 o
  -5   4  11       66.12       63.13     27.72 o
  -4   4  11      483.55      492.87     33.39 o
  -3   4  11      599.50      642.05     34.62 o
  -2   4  11       36.14       22.59      6.38 o
  -1   4  11       31.61       21.47      5.11 o
   0   4  11       92.28      103.99      8.93 o
   1   4  11      387.42      361.85     19.54 o
   2   4  11      381.94      378.73     30.17 o
   3   4  11      369.71      358.38     18.38 o
   4   4  11        4.91        4.39      3.40 o
   5   4  11       69.47       39.19     15.26 o
   6   4  11       51.98       46.71     19.24 o
  -6   5  11        0.25      -17.30     19.46 o
  -5   5  11       32.67       44.57     25.97 o
  -4   5  11      466.88      541.20     51.31 o
  -3   5  11        2.09       12.28      7.91 o
  -2   5  11      194.87      166.49     17.33 o
  -1   5  11     1078.97     1045.32     31.71 o
   0   5  11      227.49      212.24     13.65 o
   1   5  11      853.19      920.19     30.86 o
   2   5  11      239.74      262.73     18.44 o
   3   5  11       54.64       65.80      9.22 o
   4   5  11       57.23       74.61     17.45 o
   5   5  11      448.64      490.65     44.23 o
   6   5  11        0.04        6.09      9.20 o
  -6   6  11       42.11       59.28     29.63 o
  -5   6  11        6.86        1.13     15.31 o
  -4   6  11       53.21       70.57     10.42 o
  -3   6  11        9.93       10.98      8.36 o
  -2   6  11      466.18      513.77     39.03 o
  -1   6  11      119.37      121.93     11.22 o
   0   6  11      394.02      432.15     29.57 o
   1   6  11      118.76      113.86     12.36 o
   2   6  11        1.91        1.04      2.30 o
   3   6  11      478.42      449.07     22.77 o
   4   6  11      268.16      271.50     32.42 o
   5   6  11        7.33       29.65     13.36 o
   6   6  11        0.77       -0.11      8.39 o
  -6   7  11        7.22        5.86     17.77 o
  -5   7  11       21.62       24.74     19.92 o
  -4   7  11       21.37       11.94      9.22 o
  -3   7  11        3.55       22.34      8.66 o
  -2   7  11     1296.89     1089.02     54.73 o
  -1   7  11      756.39      757.10     36.57 o
   0   7  11      115.00      107.55     15.55 o
   1   7  11      852.48      792.74     36.61 o
   2   7  11      167.93      165.89     10.12 o
   3   7  11       30.37       24.41      4.11 o
   4   7  11       47.73       50.74     21.18 o
   5   7  11       10.55        0.99      9.38 o
   6   7  11       10.75        6.00     10.40 o
  -6   8  11        0.16      -17.67     17.67 o
  -5   8  11        1.06        1.36     18.23 o
  -4   8  11        0.44       -2.94     11.40 o
  -3   8  11      152.47      222.38     44.37 o
  -2   8  11      490.20      587.11     62.18 o
  -1   8  11      190.28      211.00     26.69 o
   0   8  11     1623.69     1672.37     62.19 o
   1   8  11      230.87      242.07     21.33 o
   2   8  11       63.63       73.11      9.25 o
   3   8  11       32.08       26.22      4.89 o
   4   8  11       62.66      100.03     35.54 o
   5   8  11        1.01       -9.06     10.57 o
   6   8  11        8.07       -2.32     11.19 o
  -6   9  11        0.05       -5.95     17.19 o
  -5   9  11       19.39       13.01     19.97 o
  -4   9  11       26.02       22.80     17.25 o
  -3   9  11       37.42      -11.71     14.61 o
  -2   9  11        8.87       13.46     12.58 o
  -1   9  11      258.87      355.96     46.32 o
   0   9  11        3.22       15.96      7.69 o
   1   9  11      375.92      356.30     39.97 o
   2   9  11       68.43       76.92     11.98 o
   3   9  11        2.43        6.36      4.11 o
   4   9  11       28.92       21.68     10.24 o
   5   9  11        6.49        0.87     21.80 o
  -6  10  11        7.63       19.87     26.37 o
  -5  10  11        1.75       63.21     33.27 o
  -4  10  11        1.92       -7.09     14.76 o
  -3  10  11        2.66       70.33     28.99 o
  -2  10  11        3.93        9.45     12.94 o
  -1  10  11       81.76       89.48     25.82 o
   0  10  11       87.95       77.98     19.49 o
   1  10  11      404.92      411.54     46.65 o
   2  10  11      117.71      103.26     10.45 o
   3  10  11      290.07      255.59     19.58 o
   4  10  11      296.66      330.64     38.22 o
   5  10  11        5.17       14.83     11.84 o
  -5  11  11       43.70       48.77     32.96 o
  -4  11  11       37.44       42.60     23.33 o
  -3  11  11        6.46       26.94     19.29 o
  -2  11  11      227.85      179.96     37.36 o
  -1  11  11      605.72      525.51     59.65 o
   0  11  11      454.92      550.73     56.83 o
   1  11  11      144.85      166.62     31.54 o
   2  11  11      134.47      139.89     15.71 o
   3  11  11      155.48      146.50     15.85 o
   4  11  11      113.24      152.21     37.09 o
   5  11  11       15.82       13.24     14.04 o
  -5  12  11       20.98       21.88     24.80 o
  -4  12  11        8.37        1.98     15.69 o
  -3  12  11        7.14        7.48     19.69 o
  -2  12  11      288.54      360.52     56.54 o
  -1  12  11       59.80       45.72     20.88 o
   0  12  11      208.28      240.50     39.27 o
   1  12  11      126.83      136.28     29.21 o
   2  12  11      114.26      110.93     14.52 o
   3  12  11        2.44        6.70      8.16 o
   4  12  11        4.65      -20.42     20.42 o
   5  12  11        7.44       -1.71      8.41 o
  -5  13  11        1.16       23.50     25.91 o
  -4  13  11        0.28       -4.13     18.97 o
  -3  13  11       16.27       54.31     26.95 o
  -2  13  11       24.68       46.48     21.09 o
  -1  13  11      165.94      163.74     38.17 o
   0  13  11       57.94       95.24     28.47 o
   1  13  11      147.05      159.02     33.44 o
   2  13  11       72.67       87.61     16.52 o
   3  13  11       76.52       78.63     13.37 o
   4  13  11       12.80       22.01     17.89 o
  -4  14  11        4.13      -27.79     27.79 o
  -3  14  11       27.84        3.84     19.76 o
  -2  14  11       51.53       91.53     33.39 o
  -1  14  11        0.38       21.52     21.48 o
   0  14  11      201.11      204.54     40.78 o
   1  14  11      104.39      117.39     31.10 o
   2  14  11        0.58        8.84      8.51 o
   3  14  11      183.71      189.10     27.13 o
   4  14  11       48.79       52.21     17.51 o
  -4  15  11       13.86      -27.82     27.82 o
  -3  15  11       14.77        5.34     17.01 o
  -2  15  11      162.06      153.76     41.32 o
  -1  15  11       14.83       41.63     21.39 o
   0  15  11        7.98       12.59     15.09 o
   1  15  11       64.61       86.94     29.81 o
   2  15  11        8.23        3.24      7.38 o
   3  15  11        4.57       10.70     11.25 o
   4  15  11        5.16        4.50     16.33 o
  -4  16  11        9.31      -29.19     29.19 o
  -3  16  11       82.50       52.47     25.85 o
  -2  16  11      126.34      132.11     45.08 o
  -1  16  11        0.14       52.77     31.49 o
   0  16  11      371.57      380.74     58.35 o
   1  16  11      110.92      107.85     31.81 o
   2  16  11        0.10       -2.21     24.95 o
   3  16  11       26.90        0.04     21.42 o
  -3  17  11       12.59       30.88     27.30 o
  -2  17  11       53.10       73.66     34.51 o
  -1  17  11      130.18      161.82     43.66 o
   0  17  11       28.12        4.91     22.61 o
   1  17  11       18.94      -18.10     18.10 o
   2  17  11        0.27       -6.96      8.81 o
  -2  18  11       10.72       35.32     26.90 o
  -1  18  11       27.52       50.55     28.82 o
   0  18  11       25.16       16.08     19.02 o
   1  18  11       30.36        4.33     13.89 o
   2  18  11       14.50       -2.12      9.88 o
  -1  19  11        0.29       30.57     26.78 o
   0  19  11       39.81       21.26     19.40 o
  -7   0  12       25.08       63.00     37.19 o
  -6   0  12        7.34       69.37     31.31 o
  -5   0  12       14.87       23.67     17.44 o
  -4   0  12      361.63      391.12     54.86 o
  -3   0  12      124.03      168.05     35.02 o
  -2   0  12      427.80      591.19     40.44 o
  -1   0  12     2748.44     2756.86     68.84 o
   0   0  12     4080.20     4025.94     69.35 o
   1   0  12      348.71      305.16     19.33 o
   2   0  12     1998.94     2403.35    122.05 o
   3   0  12     2187.04     2322.38    126.41 o
   4   0  12       92.00      147.59     35.84 o
   5   0  12       26.54       -0.04     13.79 o
   6   0  12        3.61      -18.52     18.52 o
  -7   1  12       12.67       27.31     18.37 o
  -6   1  12        0.05        0.35     13.93 o
  -5   1  12        6.04       25.56     22.84 o
  -4   1  12        0.78      -13.20     13.20 o
  -3   1  12       37.19        7.01      9.76 o
  -2   1  12      203.98      239.67     15.85 o
  -1   1  12      115.13      106.01      8.36 o
   0   1  12      433.45      460.58     15.57 o
   1   1  12        0.13       -2.30      2.30 o
   2   1  12      106.82       98.84     18.27 o
   3   1  12       28.90       10.98     19.19 o
   4   1  12       58.94       51.62     16.11 o
   5   1  12       11.56        2.04     10.32 o
   6   1  12       32.95        6.12     11.57 o
  -6   2  12       10.69       42.78     16.89 o
  -5   2  12        0.29       -0.60     21.39 o
  -4   2  12      126.06      109.48     21.24 o
  -3   2  12      499.17      543.71     30.29 o
  -2   2  12       16.88        1.59      4.19 o
  -1   2  12      330.64      315.94     14.25 o
   0   2  12      579.14      545.76     19.49 o
   1   2  12      122.67      100.64      8.53 o
   2   2  12      623.42      642.03     22.84 o
   3   2  12       33.55       45.73     14.00 o
   4   2  12        8.11        6.78     10.80 o
   5   2  12       41.21       15.39     10.65 o
   6   2  12       77.02       45.51     35.26 o
  -6   3  12        1.33       49.85     29.23 o
  -5   3  12        0.49       -4.31     28.16 o
  -4   3  12        1.23        6.95      6.16 o
  -3   3  12       22.56       12.04      6.25 o
  -2   3  12      231.97      249.78     18.14 o
  -1   3  12      169.30      176.62     12.85 o
   0   3  12       89.82       83.60      8.44 o
   1   3  12       52.91       54.11      6.67 o
   2   3  12      459.59      464.66     21.63 o
   3   3  12      250.90      241.66     18.77 o
   4   3  12        0.23       -3.77     11.61 o
   5   3  12       60.14       51.91     17.14 o
   6   3  12       14.56        1.59      9.86 o
  -6   4  12        1.33      -19.60     19.60 o
  -5   4  12        0.60      -26.75     26.75 o
  -4   4  12       24.80       30.18      7.25 o
  -3   4  12      198.15      250.60     26.37 o
  -2   4  12        3.89        1.51      3.37 o
  -1   4  12      821.93      772.53     27.60 o
   0   4  12     1398.27     1379.36     61.44 o
   1   4  12       75.24       68.19      8.25 o
   2   4  12      232.92      253.56     18.20 o
   3   4  12      698.19      776.07     33.27 o
   4   4  12        1.69        7.22      3.80 o
   5   4  12        1.70       -1.43     12.53 o
   6   4  12       25.16       38.54     17.92 o
  -6   5  12        3.12      -17.59     17.67 o
  -5   5  12        9.93       53.24     28.66 o
  -4   5  12       80.26      118.93     15.51 o
  -3   5  12     1279.69     1271.17     79.12 o
  -2   5  12      156.66      187.16     18.42 o
  -1   5  12      714.67      765.31     31.43 o
   0   5  12      241.94      240.25     18.84 o
   1   5  12      230.93      215.49     18.18 o
   2   5  12      581.30      619.98     29.61 o
   3   5  12       61.20       81.85     12.34 o
   4   5  12       20.87       19.39      5.92 o
   5   5  12       26.34       39.30     17.79 o
   6   5  12        1.39        1.40      8.11 o
  -6   6  12        2.21       39.86     32.94 o
  -5   6  12       52.88       28.21     19.79 o
  -4   6  12      243.04      157.41     21.76 o
  -3   6  12      705.33      693.02     38.44 o
  -2   6  12      106.42      101.24     13.75 o
  -1   6  12      353.64      347.36     21.70 o
   0   6  12      212.70      203.02     17.78 o
   1   6  12      105.27      123.86     12.82 o
   2   6  12      366.38      371.92     11.95 o
   3   6  12      325.30      420.24     31.80 o
   4   6  12        2.17        5.85      4.85 o
   5   6  12       39.09       29.95     14.06 o
   6   6  12       81.89       57.32     21.93 o
  -6   7  12        0.27        0.84     15.40 o
  -5   7  12        7.63        5.67     16.63 o
  -4   7  12       54.79       93.55     32.28 o
  -3   7  12      385.35      409.73     49.70 o
  -2   7  12      268.85      286.49     44.40 o
  -1   7  12       39.40       46.00     12.36 o
   0   7  12       77.70       68.67     12.16 o
   1   7  12      260.27      247.15     21.27 o
   2   7  12      345.07      351.48     14.24 o
   3   7  12      294.39      301.02     19.37 o
   4   7  12        1.94        2.99      6.21 o
   5   7  12       78.34       72.20     20.98 o
  -6   8  12        1.29       48.13     25.26 o
  -5   8  12        0.04      -13.89     19.24 o
  -4   8  12      102.37      116.38     20.24 o
  -3   8  12       45.21       31.15     16.44 o
  -2   8  12      478.09      373.62     51.84 o
  -1   8  12     1747.38     1644.58     69.58 o
   0   8  12      399.66      388.27     35.71 o
   1   8  12      247.08      240.03     21.82 o
   2   8  12      753.79      730.63     29.65 o
   3   8  12       86.67       96.54      7.77 o
   4   8  12       30.27       28.98      9.57 o
   5   8  12       68.01       93.32     24.11 o
  -6   9  12        2.41        4.91     19.52 o
  -5   9  12       34.06        3.88     17.61 o
  -4   9  12        1.65       13.80     14.93 o
  -3   9  12      200.95      204.87     42.87 o
  -2   9  12       53.84       72.59     23.10 o
  -1   9  12     1262.96     1199.38     86.73 o
   0   9  12       11.60       18.81      8.29 o
   1   9  12      319.33      329.97     26.85 o
   2   9  12       39.96       67.03     11.13 o
   3   9  12      182.82      181.97     19.58 o
   4   9  12      269.75      222.61     21.93 o
   5   9  12       42.31       17.28     25.40 o
  -5  10  12        0.91       19.66     20.05 o
  -4  10  12        3.28        1.22     14.81 o
  -3  10  12       57.73       33.16     15.13 o
  -2  10  12       70.11       84.63     27.61 o
  -1  10  12      202.23      133.88     31.78 o
   0  10  12        7.88       18.41     17.85 o
   1  10  12        7.54       24.08     13.74 o
   2  10  12      326.01      369.43     27.74 o
   3  10  12       26.99       33.85     12.45 o
   4  10  12       60.81       52.87     12.88 o
   5  10  12       23.28       22.85     18.61 o
  -5  11  12        5.89       77.81     36.59 o
  -4  11  12      161.52      211.49     48.85 o
  -3  11  12       25.63       26.64     19.23 o
  -2  11  12      514.87      485.51     62.75 o
  -1  11  12        8.85       34.55     21.79 o
   0  11  12       55.74       89.50     26.98 o
   1  11  12      703.98      612.55     58.71 o
   2  11  12      633.48      593.35     36.54 o
   3  11  12       10.56        6.52      7.57 o
   4  11  12        6.27       -0.20     10.79 o
   5  11  12        0.54        6.28     13.17 o
  -5  12  12        0.26       -6.76     15.24 o
  -4  12  12        1.54       36.47     24.16 o
  -3  12  12       12.48       49.55     26.76 o
  -2  12  12        1.25        2.71     12.87 o
  -1  12  12        3.37       11.60     10.05 o
   0  12  12      121.06      142.08     32.59 o
   1  12  12      125.35      136.87     30.34 o
   2  12  12       56.77       71.84     13.66 o
   3  12  12        2.10       16.84      9.87 o
   4  12  12        3.67       21.73      9.42 o
  -5  13  12       77.31       64.16     33.53 o
  -4  13  12        0.51      -23.42     23.42 o
  -3  13  12       29.24       54.14     28.46 o
  -2  13  12      105.20      181.44     42.80 o
  -1  13  12       88.95      100.69     29.43 o
   0  13  12        0.69       24.71     19.97 o
   1  13  12       44.55       67.31     23.38 o
   2  13  12       61.60       88.41     16.63 o
   3  13  12        5.55       11.72     18.72 o
   4  13  12       51.80       29.43     22.03 o
  -4  14  12        0.59        0.05     16.23 o
  -3  14  12       13.12      -13.58     15.69 o
  -2  14  12      154.25      176.63     43.26 o
  -1  14  12       38.02       50.45     21.84 o
   0  14  12        3.81        3.47     13.21 o
   1  14  12      117.29       93.59     28.24 o
   2  14  12       37.22       47.24     12.85 o
   3  14  12        1.71       -1.57      8.71 o
   4  14  12       24.31       30.80     22.38 o
  -4  15  12        0.78      -15.51     21.06 o
  -3  15  12       11.71       17.24     17.88 o
  -2  15  12       66.01       98.73     34.61 o
  -1  15  12      106.39      118.01     35.61 o
   0  15  12       10.83        1.72     14.76 o
   1  15  12      252.94      261.09     45.74 o
   2  15  12      154.65      162.63     23.50 o
   3  15  12       34.81       15.46     11.80 o
  -3  16  12        0.33      -16.90     25.75 o
  -2  16  12       13.77      -14.17     16.97 o
  -1  16  12       60.63       65.70     27.61 o
   0  16  12       27.23       40.00     27.91 o
   1  16  12       89.64       62.73     23.10 o
   2  16  12        1.61        2.84      9.45 o
   3  16  12        3.82       -6.45     14.08 o
  -2  17  12       80.19       92.19     38.02 o
  -1  17  12       35.86       48.67     32.92 o
   0  17  12       22.88       14.10     16.80 o
   1  17  12        2.64      -16.46     16.46 o
   2  17  12       52.91       38.20     24.69 o
  -1  18  12        4.26       -9.06     13.50 o
   0  18  12        9.85      -23.35     23.35 o
   1  18  12       32.39       47.28     30.17 o
  -6   1  13        4.31       10.81     14.20 o
  -5   1  13       30.81       86.40     23.30 o
  -4   1  13      141.20      245.76     32.92 o
  -3   1  13      426.45      395.85     37.36 o
  -2   1  13      697.52      852.90     30.17 o
  -1   1  13       22.82       32.57      5.04 o
   0   1  13      526.77      507.14     17.96 o
   1   1  13     1039.02     1039.02     26.68 o
   2   1  13        0.10       -4.52      9.43 o
   3   1  13      807.68      806.37     88.89 o
   4   1  13       69.52       97.65     26.37 o
   5   1  13       25.47       17.99     12.04 o
   6   1  13        4.50        0.05     13.51 o
  -6   2  13       11.41       28.76     18.21 o
  -5   2  13        0.81        2.74     14.86 o
  -4   2  13       89.11      133.09     25.05 o
  -3   2  13        0.21       -7.85     10.38 o
  -2   2  13       62.49       63.73      9.33 o
  -1   2  13      235.82      247.40     13.27 o
   0   2  13      164.76      181.00     12.29 o
   1   2  13       19.70       18.18      4.07 o
   2   2  13      619.63      607.89     46.87 o
   3   2  13        0.32       -4.72     17.46 o
   4   2  13       10.15       -7.17     10.74 o
   5   2  13        0.03       18.01     20.23 o
   6   2  13       11.05        6.04     22.20 o
  -6   3  13       34.88       14.70     20.06 o
  -5   3  13       48.62       98.36     30.46 o
  -4   3  13      138.24       80.02     13.89 o
  -3   3  13        8.53       13.83      8.12 o
  -2   3  13      672.02      756.01     31.93 o
  -1   3  13       38.25       45.54      8.37 o
   0   3  13     2029.00     2027.96     48.63 o
   1   3  13      802.56      780.14     24.72 o
   2   3  13       11.91        9.07      5.97 o
   3   3  13        6.92      -13.63     13.63 o
   4   3  13      156.06      172.31     39.22 o
   5   3  13       48.91       26.33     20.43 o
   6   3  13       55.99       47.26     20.07 o
  -6   4  13       32.95        2.75     14.15 o
  -5   4  13        4.09       25.80     20.60 o
  -4   4  13        2.47        5.89      5.03 o
  -3   4  13      480.24      531.90     81.30 o
  -2   4  13      135.02      151.47     18.33 o
  -1   4  13      172.86      204.11     16.48 o
   0   4  13       22.15       18.59      4.83 o
   1   4  13       24.81       27.69      5.90 o
   2   4  13        6.36        2.11     10.44 o
   3   4  13        4.99        9.57      3.48 o
   4   4  13       19.94        0.72     13.07 o
   5   4  13       53.98       39.02     18.04 o
   6   4  13       12.99        9.92     11.15 o
  -6   5  13        2.04      -16.69     20.14 o
  -5   5  13       27.77       47.66     30.73 o
  -4   5  13        0.74       10.83     14.60 o
  -3   5  13      217.18      197.81     19.31 o
  -2   5  13      110.77      137.38     20.96 o
  -1   5  13      100.75      107.99     12.28 o
   0   5  13      105.63      105.69     13.27 o
   1   5  13      474.58      458.91     23.17 o
   2   5  13       23.64       12.81      6.04 o
   3   5  13       40.44       57.10     10.50 o
   4   5  13      123.21      143.63     37.34 o
   5   5  13        8.36       14.76     11.49 o
  -6   6  13       16.02        5.96     18.96 o
  -5   6  13        3.18       -4.42     16.36 o
  -4   6  13       23.20        6.10     15.13 o
  -3   6  13       38.75       23.26     11.27 o
  -2   6  13      156.71      154.90     21.78 o
  -1   6  13      944.10      972.30     43.62 o
   0   6  13     1219.40     1328.18     58.17 o
   1   6  13        5.75        3.01      4.68 o
   2   6  13        7.41        1.60      6.79 o
   3   6  13      201.31      201.80     21.14 o
   4   6  13        3.32       29.26     20.06 o
   5   6  13        2.02      -11.64     11.64 o
  -6   7  13        0.83      -21.28     21.28 o
  -5   7  13        3.47       10.32     22.42 o
  -4   7  13       29.08       10.53      6.01 o
  -3   7  13        5.13        5.34     23.77 o
  -2   7  13       35.78       44.43     13.34 o
  -1   7  13      638.33      657.75     36.74 o
   0   7  13      297.72      282.70     22.86 o
   1   7  13       55.15       43.98      8.86 o
   2   7  13        0.36       -0.59      2.81 o
   3   7  13      249.16      278.85     26.09 o
   4   7  13       88.36       69.16     18.98 o
   5   7  13        4.24        0.04      8.46 o
  -6   8  13       18.51       25.75     22.57 o
  -5   8  13       14.47       29.82     22.51 o
  -4   8  13       30.57       35.24     10.46 o
  -3   8  13      270.19      324.14     33.28 o
  -2   8  13      335.85      323.44     48.40 o
  -1   8  13      271.89      236.80     38.48 o
   0   8  13       83.44       88.73     15.55 o
   1   8  13      148.88      157.43     16.57 o
   2   8  13      317.81      304.43     21.70 o
   3   8  13       73.27       72.67     18.49 o
   4   8  13        0.45      -14.28     14.28 o
   5   8  13       15.14        6.54     18.04 o
  -5   9  13        0.05       -0.05     18.91 o
  -4   9  13        2.55       19.07     10.68 o
  -3   9  13      370.19      381.04     56.61 o
  -2   9  13      217.56      210.27     41.58 o
  -1   9  13      244.63      260.25     41.52 o
   0   9  13      806.73      787.27     54.57 o
   1   9  13       98.67      101.31     15.70 o
   2   9  13       19.81       17.11      7.59 o
   3   9  13      145.49      188.64     24.26 o
   4   9  13        3.29       -6.36     11.67 o
   5   9  13        0.62        1.26     12.08 o
  -5  10  13        8.36       28.59     27.52 o
  -4  10  13       50.05       48.33     14.84 o
  -3  10  13       30.97       41.29     20.05 o
  -2  10  13       87.56       78.59     27.96 o
  -1  10  13      355.77      355.23     50.68 o
   0  10  13      437.33      500.96     62.75 o
   1  10  13       16.39       17.96      6.98 o
   2  10  13        6.14        6.22      6.70 o
   3  10  13      232.77      239.80     28.22 o
   4  10  13      182.64      200.09     32.34 o
   5  10  13        6.52        2.01     10.26 o
  -5  11  13        0.04        3.64     18.95 o
  -4  11  13       27.09       36.22     23.98 o
  -3  11  13       60.07       20.45     14.95 o
  -2  11  13       51.78       79.49     29.39 o
  -1  11  13      386.93      436.62     56.13 o
   0  11  13      268.49      269.12     42.93 o
   1  11  13      256.25      172.34     34.30 o
   2  11  13       95.42      102.14     15.64 o
   3  11  13      115.31      129.67     20.92 o
   4  11  13       38.06        6.25     13.76 o
  -5  12  13        1.40       14.39     23.33 o
  -4  12  13        1.41      -21.63     24.13 o
  -3  12  13       59.34       74.50     29.04 o
  -2  12  13       25.52       28.85     17.33 o
  -1  12  13      311.56      342.65     51.88 o
   0  12  13      576.72      655.61     67.86 o
   1  12  13        6.95       -4.71     14.30 o
   2  12  13      201.84      150.89     19.34 o
   3  12  13      116.40      119.77     26.78 o
   4  12  13       66.74       31.75     16.01 o
  -4  13  13       24.18        9.16     15.71 o
  -3  13  13       14.33        4.09     14.81 o
  -2  13  13        0.99      -28.26     28.26 o
  -1  13  13      273.85      243.20     45.41 o
   0  13  13       59.91       52.80     22.63 o
   1  13  13       18.44        2.08     10.21 o
   2  13  13      311.47      318.47     29.37 o
   3  13  13      109.64       94.91     24.91 o
   4  13  13       53.03       30.93     15.78 o
  -4  14  13       49.31      106.48     37.77 o
  -3  14  13        3.95       32.83     21.26 o
  -2  14  13        7.32       -5.12     19.83 o
  -1  14  13      157.47      218.39     46.05 o
   0  14  13       65.47       85.05     26.87 o
   1  14  13      188.76      162.67     35.45 o
   2  14  13      135.98      110.49     28.82 o
   3  14  13        1.17        2.82      9.91 o
  -3  15  13       51.90       35.66     24.83 o
  -2  15  13        5.43       39.38     22.91 o
  -1  15  13      122.76      175.80     41.62 o
   0  15  13       79.40       84.27     28.84 o
   1  15  13       28.87        4.44     14.76 o
   2  15  13       27.20       23.93     18.18 o
   3  15  13       80.40       86.10     27.09 o
  -3  16  13        4.28      -10.76     16.60 o
  -2  16  13        6.91       53.53     27.33 o
  -1  16  13       35.12       26.41     21.90 o
   0  16  13        2.28        1.85     17.35 o
   1  16  13        0.33        7.28     14.90 o
   2  16  13       74.00       35.58     18.28 o
  -2  17  13       13.38        6.95     22.70 o
  -1  17  13        7.82        5.69     11.48 o
   0  17  13       66.63       51.08     25.32 o
   1  17  13       33.86       22.76     20.16 o
  -6   0  14       26.69       17.18     23.77 o
  -5   0  14        5.93        1.13     12.43 o
  -4   0  14        0.88       24.39     20.05 o
  -3   0  14      206.54      321.58     49.29 o
  -2   0  14      188.84      207.96     24.46 o
  -1   0  14       13.27        8.20      6.30 o
   0   0  14       12.74       14.44      8.68 o
   1   0  14      531.74      544.96     28.12 o
   2   0  14      829.53      883.98     81.90 o
   3   0  14      110.48      144.00     37.90 o
   4   0  14        9.71        4.68     13.32 o
   5   0  14       15.89        0.04     13.06 o
  -6   1  14       11.64       36.40     18.53 o
  -5   1  14       18.77       12.77     38.00 o
  -4   1  14       15.83       11.96      9.94 o
  -3   1  14      103.98      105.94     15.26 o
  -2   1  14        0.89        1.57      5.81 o
  -1   1  14        8.72       11.73      4.35 o
   0   1  14       95.03       98.93      8.32 o
   1   1  14      240.64      234.56     13.19 o
   2   1  14       89.25      102.13     21.41 o
   3   1  14        0.24       -0.98     14.97 o
   4   1  14        0.24       -1.32     27.51 o
   5   1  14       19.59       18.55     12.62 o
  -6   2  14       68.68      126.38     28.21 o
  -5   2  14        0.19       39.46     18.73 o
  -4   2  14       23.19       62.95     17.07 o
  -3   2  14      220.20      314.46     25.52 o
  -2   2  14      137.85      113.02     12.70 o
  -1   2  14      685.58      718.30     24.97 o
   0   2  14       22.98       21.04      4.68 o
   1   2  14      330.08      339.42     16.12 o
   2   2  14      116.97      125.99     26.00 o
   3   2  14       27.04       33.10     13.71 o
   4   2  14      161.15      133.93     26.45 o
   5   2  14       25.96       22.83     22.45 o
  -6   3  14        2.57      -20.79     20.79 o
  -5   3  14       16.27       -8.19     18.70 o
  -4   3  14      167.94      215.13     34.23 o
  -3   3  14        1.18        0.81      4.45 o
  -2   3  14      238.55      269.28     23.65 o
  -1   3  14        3.47        6.89      6.02 o
   0   3  14       13.63       10.42      4.68 o
   1   3  14       51.23       51.68      7.61 o
   2   3  14        4.45       -4.80     10.11 o
   3   3  14        4.49       -2.97      8.58 o
   4   3  14       89.00       59.68     26.37 o
   5   3  14        1.16       10.95     19.66 o
  -6   4  14       23.75        0.06     22.05 o
  -5   4  14        1.69       28.52     23.45 o
  -4   4  14       12.55       47.37     25.22 o
  -3   4  14      621.71      486.39     47.78 o
  -2   4  14      437.64      416.75     36.60 o
  -1   4  14      423.27      447.62     24.95 o
   0   4  14      113.57      117.92     11.53 o
   1   4  14       99.07       98.60     10.50 o
   2   4  14      314.10      342.13     25.58 o
   3   4  14       13.08       11.52      4.08 o
   4   4  14       44.51       37.92     24.78 o
   5   4  14        2.91        3.28     20.48 o
  -6   5  14        0.13      -33.68     33.68 o
  -5   5  14        4.12       27.98     24.26 o
  -4   5  14        1.84       52.04     25.33 o
  -3   5  14        5.44       11.06     10.73 o
  -2   5  14       63.80       46.14     15.04 o
  -1   5  14      470.37      454.67     29.80 o
   0   5  14       45.44       52.25     10.43 o
   1   5  14      268.32      294.73     31.89 o
   2   5  14        4.99        8.20      7.47 o
   3   5  14        1.20       -4.97      4.97 o
   4   5  14        9.00        5.57     15.94 o
   5   5  14        1.79      -10.47     14.89 o
  -6   6  14        2.59      142.78     48.46 o
  -5   6  14       10.11       -7.86     18.79 o
  -4   6  14      117.36      147.46     22.03 o
  -3   6  14        0.22       -6.72      8.20 o
  -2   6  14       25.40        3.99      8.63 o
  -1   6  14       15.36       16.93      7.81 o
   0   6  14      649.31      660.30     34.17 o
   1   6  14      833.49      848.70     33.94 o
   2   6  14      403.54      437.14     44.02 o
   3   6  14       21.42       22.65      7.79 o
   4   6  14      187.46      215.80     47.69 o
   5   6  14       11.18       15.71     17.78 o
  -6   7  14        0.22       41.02     28.68 o
  -5   7  14        0.36      -19.67     19.67 o
  -4   7  14        1.23        0.89      7.36 o
  -3   7  14       59.22       96.00     19.40 o
  -2   7  14      212.54      263.56     30.39 o
  -1   7  14      372.36      338.17     26.88 o
   0   7  14      483.40      482.43     29.86 o
   1   7  14       79.05       77.99     13.56 o
   2   7  14       20.57       24.51      4.45 o
   3   7  14       99.99      112.66     28.47 o
   4   7  14        0.80        2.55     12.18 o
   5   7  14        4.93       -7.09     11.86 o
  -5   8  14       17.71       50.33     29.73 o
  -4   8  14       25.07       47.75     14.74 o
  -3   8  14       19.50       30.57     11.81 o
  -2   8  14      577.52      603.93     67.19 o
  -1   8  14      242.73      259.14     59.15 o
   0   8  14        5.47        4.63      9.44 o
   1   8  14      216.05      251.29     20.67 o
   2   8  14      122.61      120.35     13.12 o
   3   8  14        3.53        1.54      7.63 o
   4   8  14       22.85       37.61     25.30 o
   5   8  14       33.77        7.09     10.59 o
  -5   9  14       22.80       37.41     27.20 o
  -4   9  14       12.00       -8.23      8.98 o
  -3   9  14        1.80        5.41     19.01 o
  -2   9  14       93.08       77.56     23.23 o
  -1   9  14        8.70        9.41     12.55 o
   0   9  14        3.10       10.63      7.52 o
   1   9  14       51.75       74.56     21.17 o
   2   9  14        0.17        2.24     10.17 o
   3   9  14      286.31      274.91     46.34 o
   4   9  14      171.53      102.72     38.70 o
   5   9  14        0.97       -9.07     14.56 o
  -5  10  14       41.67       12.57     16.08 o
  -4  10  14        3.86       -3.61      9.98 o
  -3  10  14       55.62       62.33     26.78 o
  -2  10  14       18.17      -13.86     22.06 o
  -1  10  14       99.68       69.51     22.59 o
   0  10  14        2.60       -3.73      9.83 o
   1  10  14      346.98      320.24     42.75 o
   2  10  14        6.12       -9.30     11.04 o
   3  10  14       20.08       42.03     12.81 o
   4  10  14      101.63       58.97     32.22 o
  -5  11  14        0.42       34.19     26.95 o
  -4  11  14       48.21       51.98     17.44 o
  -3  11  14       21.64        3.42     17.09 o
  -2  11  14      138.69      135.99     35.68 o
  -1  11  14       25.42       51.40     21.28 o
   0  11  14      221.89      217.09     40.38 o
   1  11  14      314.12      336.46     45.95 o
   2  11  14       28.49       14.24     12.40 o
   3  11  14       45.44       46.91     20.85 o
   4  11  14        1.94       -8.62     15.50 o
  -4  12  14        0.32      -18.63     18.63 o
  -3  12  14        0.46      -16.91     17.20 o
  -2  12  14      204.34      131.98     36.70 o
  -1  12  14       19.17       -0.94     14.18 o
   0  12  14      218.24      168.13     35.60 o
   1  12  14       51.22       71.51     23.51 o
   2  12  14        7.31        2.25      9.74 o
   3  12  14       36.97       39.09     17.95 o
   4  12  14        3.18       -0.05     17.34 o
  -4  13  14       95.19      169.27     48.76 o
  -3  13  14      138.67      134.82     39.39 o
  -2  13  14       46.34       22.50     17.78 o
  -1  13  14        8.60       12.80     18.13 o
   0  13  14      154.34      179.11     38.89 o
   1  13  14       97.23       85.57     24.71 o
   2  13  14        8.50       -1.40     12.92 o
   3  13  14       47.28       68.08     23.54 o
  -4  14  14       17.01        3.24     15.29 o
  -3  14  14       15.34        7.79     21.56 o
  -2  14  14       42.07       11.78     17.14 o
  -1  14  14       58.78       54.03     24.61 o
   0  14  14      177.77      210.45     42.35 o
   1  14  14      124.06      111.90     31.83 o
   2  14  14        0.13      -15.63     15.63 o
   3  14  14        4.13       13.36     10.86 o
  -3  15  14       30.35       10.82     14.95 o
  -2  15  14       60.84       15.69     16.17 o
  -1  15  14       56.94       42.74     24.79 o
   0  15  14       96.64       96.23     31.94 o
   1  15  14      103.64       52.61     23.63 o
   2  15  14        0.55        2.18     12.65 o
  -2  16  14        8.53        7.62     19.08 o
  -1  16  14      136.39      125.41     39.44 o
   0  16  14        1.44      -18.09     18.09 o
   1  16  14       77.60       52.35     25.20 o
   2  16  14        0.91        1.38     10.54 o
  -1  17  14        1.53       22.68     20.05 o
   0  17  14       24.36       30.77     23.82 o
  -6   1  15        4.15       14.13     19.25 o
  -5   1  15        0.00      -13.65     13.65 o
  -4   1  15       52.23       38.38     20.40 o
  -3   1  15        5.79       -3.80      8.03 o
  -2   1  15       43.24        7.40      5.66 o
  -1   1  15      525.04      509.09     21.38 o
   0   1  15      238.26      253.76     13.64 o
   1   1  15      232.75      244.67     18.82 o
   2   1  15      502.14      545.12     47.18 o
   3   1  15        5.02        9.16      9.93 o
   4   1  15        0.52      -12.11     13.21 o
   5   1  15       68.40       36.50     15.61 o
  -6   2  15        4.84       13.93     17.71 o
  -5   2  15        4.35        7.11     10.34 o
  -4   2  15       18.17       -5.15      9.96 o
  -3   2  15       35.38       59.14     12.49 o
  -2   2  15        2.07       -0.27      6.87 o
  -1   2  15       83.62       84.97      9.25 o
   0   2  15       26.32       30.63      6.07 o
   1   2  15       18.74       17.07      4.11 o
   2   2  15      127.58      148.46     25.54 o
   3   2  15        6.03        1.35      9.68 o
   4   2  15       29.00       46.65     16.46 o
   5   2  15        6.43        8.08     14.35 o
  -6   3  15       17.92       48.68     33.45 o
  -5   3  15        0.14       -6.11     14.32 o
  -4   3  15      130.49      111.67     23.51 o
  -3   3  15      489.73      638.71     37.72 o
  -2   3  15       39.73       22.08     11.13 o
  -1   3  15      139.08      133.29     14.08 o
   0   3  15     1023.06     1097.05     33.85 o
   1   3  15       94.65       78.21      8.26 o
   2   3  15      303.35      354.56     20.37 o
   3   3  15      435.80      480.75     46.67 o
   4   3  15        6.21        8.42     14.43 o
   5   3  15        0.98       15.39     16.83 o
  -6   4  15        2.22       28.41     28.22 o
  -5   4  15        0.11        1.45     15.43 o
  -4   4  15       23.80       48.01     12.88 o
  -3   4  15        3.66        3.30     18.88 o
  -2   4  15      307.08      305.07     32.66 o
  -1   4  15        3.96        0.36      4.93 o
   0   4  15      416.47      408.32     22.44 o
   1   4  15      191.35      200.08     14.72 o
   2   4  15       70.22       97.23     13.62 o
   3   4  15        1.40       -9.46     17.37 o
   4   4  15        2.09       -3.34     14.24 o
   5   4  15        1.93        0.05     21.18 o
  -6   5  15       20.51       35.53     25.54 o
  -5   5  15       27.00       10.97     13.73 o
  -4   5  15        7.47       16.22      8.13 o
  -3   5  15        1.49       18.14     10.65 o
  -2   5  15       66.23       88.22     17.50 o
  -1   5  15      369.90      359.68     29.76 o
   0   5  15      318.79      301.34     22.80 o
   1   5  15      122.91      137.39     13.27 o
   2   5  15      216.71      263.69     24.70 o
   3   5  15      191.78      244.58     49.77 o
   4   5  15       13.73       22.62     22.68 o
   5   5  15       20.11       -0.05     17.26 o
  -5   6  15        3.27      -23.31     23.31 o
  -4   6  15       10.80       18.37     22.91 o
  -3   6  15      197.36      163.82     24.14 o
  -2   6  15       75.30       79.30     17.19 o
  -1   6  15      992.18     1090.05     47.88 o
   0   6  15      183.87      175.75     18.07 o
   1   6  15      218.35      240.76     18.35 o
   2   6  15      128.27      170.43     21.33 o
   3   6  15       45.65       41.56     22.21 o
   4   6  15       39.41       77.78     33.70 o
   5   6  15       56.99       48.48     31.72 o
  -5   7  15        4.53       15.84     18.00 o
  -4   7  15        4.87       11.01     11.10 o
  -3   7  15       19.48       12.93     11.21 o
  -2   7  15       99.15       48.93     19.22 o
  -1   7  15       71.05       78.20     17.49 o
   0   7  15       10.50       -7.42      7.42 o
   1   7  15       28.40       16.17      8.63 o
   2   7  15       42.40       41.03     22.20 o
   3   7  15       19.74       42.73     25.41 o
   4   7  15        1.13       -0.05     17.31 o
   5   7  15       30.34        9.50     24.11 o
  -5   8  15       44.72       38.23     27.63 o
  -4   8  15        7.94       18.78     10.79 o
  -3   8  15       78.29      120.55     22.63 o
  -2   8  15       44.22       48.07     16.80 o
  -1   8  15       28.13       39.39     13.43 o
   0   8  15       58.40       58.64     11.48 o
   1   8  15      108.87      128.11     19.93 o
   2   8  15      223.97      275.42     29.11 o
   3   8  15       91.85      116.43     33.77 o
   4   8  15       91.00       52.23     32.26 o
  -5   9  15        1.44        8.67     14.64 o
  -4   9  15        7.84       18.39     12.58 o
  -3   9  15        9.39       11.71     13.06 o
  -2   9  15       70.03       65.02     24.84 o
  -1   9  15       73.59       70.12     15.14 o
   0   9  15        7.06        1.50     28.69 o
   1   9  15       38.57       30.95     11.35 o
   2   9  15      237.83      286.92     31.35 o
   3   9  15        1.61       -7.90     15.90 o
   4   9  15       27.96        3.11     18.91 o
  -5  10  15        3.13      -31.16     31.16 o
  -4  10  15       10.26       10.89      9.12 o
  -3  10  15        0.48        3.67     11.52 o
  -2  10  15       19.09        4.91      8.58 o
  -1  10  15       42.27       44.89     21.57 o
   0  10  15       42.29       32.81     18.12 o
   1  10  15      176.46      219.85     28.88 o
   2  10  15       22.31       38.98     15.17 o
   3  10  15        1.57       34.20     18.87 o
   4  10  15        0.56       20.16     19.46 o
  -4  11  15       50.94       56.26     27.62 o
  -3  11  15       37.79       30.58     16.84 o
  -2  11  15      276.19      270.36     49.88 o
  -1  11  15      147.08      146.80     34.35 o
   0  11  15       89.46       70.67     24.91 o
   1  11  15      174.73      183.10     35.18 o
   2  11  15       96.43      128.02     22.66 o
   3  11  15        3.55      -15.60     15.60 o
   4  11  15        0.74       -4.16     12.92 o
  -4  12  15       13.57       10.78     16.73 o
  -3  12  15       16.97       40.07     23.54 o
  -2  12  15        5.14       18.19     16.86 o
  -1  12  15      135.68      129.56     36.04 o
   0  12  15        1.27      -16.17     16.17 o
   1  12  15       44.20       75.73     24.70 o
   2  12  15       26.31       21.21     11.95 o
   3  12  15        1.21       14.79     19.47 o
  -4  13  15        0.30       -6.19     18.48 o
  -3  13  15       29.59        3.83     13.80 o
  -2  13  15       21.18       14.42     17.23 o
  -1  13  15       26.17       25.12     19.67 o
   0  13  15        7.82       34.21     21.29 o
   1  13  15       60.23       72.64     24.56 o
   2  13  15       23.53        3.44     10.71 o
   3  13  15       17.32       61.39     30.31 o
  -3  14  15        1.59      -30.32     30.32 o
  -2  14  15      193.24      184.94     45.58 o
  -1  14  15       70.94       90.52     30.43 o
   0  14  15       22.78      -18.70     18.70 o
   1  14  15      110.38      130.35     33.50 o
   2  14  15      110.04      121.77     31.97 o
  -2  15  15       23.35        5.38     11.82 o
  -1  15  15       70.82       48.21     24.94 o
   0  15  15        4.73       23.66     20.98 o
   1  15  15       34.18       39.29     21.27 o
   2  15  15       53.92       37.27     19.65 o
  -1  16  15        7.21       26.33     22.91 o
   0  16  15       42.12       48.81     26.87 o
   1  16  15      106.49      137.74     39.09 o
  -6   0  16      121.44      180.46     54.49 o
  -5   0  16       18.90       50.76     28.05 o
  -4   0  16        1.36       -1.72     17.31 o
  -3   0  16      284.63      233.29     44.61 o
  -2   0  16      147.02      187.55     25.73 o
  -1   0  16       14.55       19.74      6.86 o
   0   0  16      546.15      549.54     29.12 o
   1   0  16      140.77      165.37     38.24 o
   2   0  16       29.66       18.80     14.49 o
   3   0  16        2.19      -15.82     23.66 o
   4   0  16        1.35       13.60     20.58 o
   5   0  16       17.35        0.05     15.47 o
  -6   1  16       15.16       10.94     17.88 o
  -5   1  16        0.86      -14.53     14.53 o
  -4   1  16        8.60       29.37     15.40 o
  -3   1  16       38.13       36.19     11.14 o
  -2   1  16      189.41      189.33     17.68 o
  -1   1  16       55.77       59.22      7.76 o
   0   1  16       14.81       12.84      4.02 o
   1   1  16       94.49       92.94     12.47 o
   2   1  16      179.06      167.68     28.02 o
   3   1  16       16.36       44.60     16.41 o
   4   1  16       20.52       25.47     15.70 o
   5   1  16        0.40        0.00     12.48 o
  -6   2  16        5.01        8.77     24.94 o
  -5   2  16       19.13       19.10     11.08 o
  -4   2  16       11.75       27.35     15.68 o
  -3   2  16      100.11      116.05     16.83 o
  -2   2  16       48.50      100.85     15.14 o
  -1   2  16       58.00       35.85      6.55 o
   0   2  16      118.89      128.76     11.64 o
   1   2  16      348.89      339.84     28.96 o
   2   2  16       47.33       56.55     18.08 o
   3   2  16      235.95      277.38     37.62 o
   4   2  16       80.18       86.01     24.01 o
   5   2  16       10.27        2.29     22.99 o
  -5   3  16        0.58      -19.83     19.83 o
  -4   3  16       32.16       44.86     12.38 o
  -3   3  16       29.16       18.03     10.07 o
  -2   3  16       57.72       55.71     14.95 o
  -1   3  16        3.42       10.92     10.18 o
   0   3  16      553.07      584.31     28.25 o
   1   3  16       49.51       40.60     10.66 o
   2   3  16        7.21        9.11      3.77 o
   3   3  16        7.96       12.79      9.57 o
   4   3  16       31.04       20.13     19.71 o
   5   3  16        1.02      -18.75     18.75 o
  -5   4  16       25.20       25.28     23.39 o
  -4   4  16       35.68       13.63     15.72 o
  -3   4  16        7.52       21.44     15.76 o
  -2   4  16      345.92      439.18     39.41 o
  -1   4  16       29.01        8.98      8.22 o
   0   4  16      168.88      150.13     14.13 o
   1   4  16       27.56       48.17     12.55 o
   2   4  16        0.36        6.64      5.74 o
   3   4  16       66.84       55.22     30.63 o
   4   4  16       50.27       35.00     26.14 o
   5   4  16        1.91       53.75     27.94 o
  -5   5  16        0.15      -19.06     19.06 o
  -4   5  16       17.00       16.92     19.20 o
  -3   5  16       41.82       72.99     15.69 o
  -2   5  16        1.61       11.37     10.87 o
  -1   5  16       36.23       35.46     11.01 o
   0   5  16      221.08      210.30     19.78 o
   1   5  16        2.14        2.22     12.85 o
   2   5  16       32.16       43.44     11.98 o
   3   5  16      201.35      243.62     51.96 o
   4   5  16        0.03      -17.77     18.74 o
   5   5  16        1.76        2.13     18.69 o
  -5   6  16        7.74       39.64     29.65 o
  -4   6  16       17.44       -2.40      6.41 o
  -3   6  16        3.43        3.46      7.71 o
  -2   6  16       27.33       58.09     16.54 o
  -1   6  16        0.48       -0.12      8.69 o
   0   6  16      427.10      433.98     29.30 o
   1   6  16      623.70      674.25     45.32 o
   2   6  16       13.07       27.06      7.99 o
   3   6  16      176.17      228.88     49.55 o
   4   6  16       38.79       22.78     24.82 o
  -5   7  16        0.08       12.34     18.84 o
  -4   7  16        1.33       -1.52      7.28 o
  -3   7  16       94.49      120.57     34.30 o
  -2   7  16       92.41      106.55     21.03 o
  -1   7  16       62.23       88.00     19.25 o
   0   7  16      628.83      661.51     48.97 o
   1   7  16       64.17       39.81     12.61 o
   2   7  16       48.69       54.08     13.84 o
   3   7  16       10.10       14.39     25.39 o
   4   7  16        5.16        1.85     18.08 o
  -5   8  16        4.52        0.06     18.35 o
  -4   8  16       12.77        6.32      9.61 o
  -3   8  16      133.30      172.61     27.17 o
  -2   8  16      112.22      110.22     22.34 o
  -1   8  16        1.15      -11.79     12.35 o
   0   8  16      364.12      355.18     36.15 o
   1   8  16        6.97        1.85     13.44 o
   2   8  16       16.72       34.94     13.81 o
   3   8  16      123.20      122.24     39.23 o
   4   8  16        2.14        0.05     21.02 o
  -5   9  16        1.68        1.96     18.61 o
  -4   9  16       13.77      -22.46     22.46 o
  -3   9  16       18.15       16.18      9.92 o
  -2   9  16      140.31      128.31     24.61 o
  -1   9  16      300.46      324.80     36.76 o
   0   9  16      223.30      220.84     29.74 o
   1   9  16       13.33       20.29     13.91 o
   2   9  16      341.01      364.22     35.50 o
   3   9  16      144.58      151.66     44.96 o
   4   9  16        9.20       23.58     29.55 o
  -4  10  16       21.17        9.18     19.67 o
  -3  10  16       17.58       37.01     18.49 o
  -2  10  16       47.36       37.07     15.25 o
  -1  10  16      320.46      347.29     38.47 o
   0  10  16       78.98       53.69     16.42 o
   1  10  16        2.90        0.54     12.39 o
   2  10  16       61.45       76.06     17.84 o
   3  10  16       45.92        3.86     16.30 o
   4  10  16        5.97        0.05     13.64 o
  -4  11  16       39.20       33.17     20.72 o
  -3  11  16       83.99       90.75     22.96 o
  -2  11  16        4.20      -12.32     12.32 o
  -1  11  16      165.75      200.26     43.95 o
   0  11  16        2.65       13.63     10.12 o
   1  11  16        1.62       -8.98      8.98 o
   2  11  16       93.06       90.47     20.08 o
   3  11  16       18.93       39.04     28.40 o
  -4  12  16       48.71       50.68     31.96 o
  -3  12  16        7.95       12.55     12.48 o
  -2  12  16        2.31      -23.36     23.36 o
  -1  12  16       15.76       30.92     20.18 o
   0  12  16       69.34       81.65     25.91 o
   1  12  16        0.06        0.27     22.76 o
   2  12  16       69.55       69.15     17.82 o
   3  12  16        8.72      -24.56     24.56 o
  -3  13  16        1.36       -3.96     11.81 o
  -2  13  16        1.23      -19.14     19.14 o
  -1  13  16       63.09       67.46     26.95 o
   0  13  16       38.07        4.77     12.46 o
   1  13  16       38.50       40.46     19.37 o
   2  13  16       69.63       68.76     20.47 o
  -2  14  16       12.94        6.42     16.61 o
  -1  14  16        2.47        6.64     15.93 o
   0  14  16        5.33        0.04     11.98 o
   1  14  16        0.03       -0.91     11.71 o
   2  14  16       82.61      121.72     26.75 o
  -2  15  16       16.25      -22.01     22.01 o
  -1  15  16       17.41        9.74     23.59 o
   0  15  16      121.40      114.32     37.66 o
   1  15  16        0.16       13.58     17.62 o
  -5   1  17        8.70       20.03     15.74 o
  -4   1  17       63.99      105.76     24.44 o
  -3   1  17        4.67        5.73      6.64 o
  -2   1  17      264.49      258.71     21.24 o
  -1   1  17      289.93      373.53     21.65 o
   0   1  17        1.96       -2.52      3.61 o
   1   1  17      248.85      287.20     21.11 o
   2   1  17       28.91       24.13     17.58 o
   3   1  17        0.03        1.21     10.23 o
   4   1  17       78.07       54.20     20.70 o
  -5   2  17        0.53      -12.09     12.30 o
  -4   2  17        0.59        8.61      9.29 o
  -3   2  17      381.19      420.65     32.59 o
  -2   2  17       23.32       22.02      9.68 o
  -1   2  17       15.62        5.57      5.41 o
   0   2  17        8.28        6.89      3.50 o
   1   2  17       92.78      125.98     14.80 o
   2   2  17       17.69        0.86     12.82 o
   3   2  17       21.57        6.40     13.76 o
   4   2  17        0.99      -15.76     18.26 o
  -5   3  17       45.04       35.97     27.52 o
  -4   3  17        1.42       10.56      7.74 o
  -3   3  17        0.75       -5.02      8.29 o
  -2   3  17        1.52       -3.21     22.17 o
  -1   3  17       61.46      103.37     20.27 o
   0   3  17       11.30        9.56      4.83 o
   1   3  17      182.31      233.10     21.59 o
   2   3  17      170.36      244.75     34.88 o
   3   3  17        0.04       23.66     28.93 o
   4   3  17        0.70       13.68     23.77 o
  -5   4  17       31.84       28.98     25.44 o
  -4   4  17       10.29        3.81     16.54 o
  -3   4  17        2.53       -3.41      9.40 o
  -2   4  17        5.47       20.82     25.04 o
  -1   4  17        6.95       18.45     11.07 o
   0   4  17      807.75      908.79     54.65 o
   1   4  17      268.55      353.63     30.86 o
   2   4  17        6.98      -20.87     20.87 o
   3   4  17        1.82       -4.70     17.68 o
   4   4  17        1.85       14.05     16.92 o
  -5   5  17       27.04        3.75     16.55 o
  -4   5  17       24.13       30.74     22.64 o
  -3   5  17        0.21       -3.48     10.34 o
  -2   5  17        1.32       -1.55     15.53 o
  -1   5  17       28.81       40.81     17.69 o
   0   5  17        4.31        1.50      6.85 o
   1   5  17       95.57      111.58     19.15 o
   2   5  17      140.64      129.97     41.70 o
   3   5  17        0.25       24.62     21.62 o
   4   5  17        4.36       -6.45     16.05 o
  -5   6  17       10.83       32.72     29.08 o
  -4   6  17        9.97       13.87     15.62 o
  -3   6  17        6.48        8.25      7.59 o
  -2   6  17      190.06      231.99     31.08 o
  -1   6  17        1.11      -11.22     11.22 o
   0   6  17      130.99      112.34     20.19 o
   1   6  17       45.86       42.85     13.01 o
   2   6  17       11.49       27.44     26.32 o
   3   6  17        5.65       12.75     20.98 o
   4   6  17      128.30      113.27     44.34 o
  -5   7  17        0.93       28.74     30.65 o
  -4   7  17        0.20       -0.05     19.57 o
  -3   7  17        3.19       11.01     10.82 o
  -2   7  17      333.85      298.42     35.79 o
  -1   7  17       53.87       52.17     14.47 o
   0   7  17        6.36       13.78     23.78 o
   1   7  17       59.19       47.34     14.47 o
   2   7  17        7.34      -21.83     21.83 o
   3   7  17      111.64       64.32     31.61 o
   4   7  17       38.72       34.16     25.63 o
  -4   8  17        1.81       10.61     21.34 o
  -3   8  17       22.34       39.69     44.64 o
  -2   8  17       30.31       22.88     12.32 o
  -1   8  17       40.55       52.05     16.55 o
   0   8  17       89.16      109.86     25.92 o
   1   8  17      123.36      150.59     23.61 o
   2   8  17        0.08       13.47     18.81 o
   3   8  17        3.33      -24.67     24.67 o
   4   8  17        1.35      -26.55     26.55 o
  -4   9  17        6.65      -21.00     21.00 o
  -3   9  17       47.73       21.26     15.55 o
  -2   9  17        3.04        8.23     10.11 o
  -1   9  17       12.87       29.84     13.09 o
   0   9  17       77.41       74.45     17.55 o
   1   9  17      264.55      314.71     35.02 o
   2   9  17       19.96        0.05     15.07 o
   3   9  17        0.69       15.47     17.18 o
  -4  10  17        7.48        0.05     19.11 o
  -3  10  17        0.61        7.49     10.91 o
  -2  10  17      107.53      139.82     26.40 o
  -1  10  17       30.89       47.84     17.23 o
   0  10  17      201.12      200.41     29.30 o
   1  10  17      123.99      170.28     26.68 o
   2  10  17       10.32      -14.83     19.02 o
   3  10  17       60.95       48.91     33.13 o
  -3  11  17        2.72       17.16     12.32 o
  -2  11  17      136.43      130.49     26.35 o
  -1  11  17      122.50      112.35     23.53 o
   0  11  17      126.09      137.30     25.58 o
   1  11  17       74.33       42.87     18.49 o
   2  11  17        6.51       31.13     25.67 o
   3  11  17       10.49        0.05     15.75 o
  -3  12  17       53.28       73.84     21.41 o
  -2  12  17       15.94       25.74     11.20 o
  -1  12  17       14.69        7.98     11.63 o
   0  12  17       69.13       64.31     19.49 o
   1  12  17       65.52       35.95     13.69 o
   2  12  17        4.23       39.05     23.69 o
  -2  13  17        8.66       -4.79     10.43 o
  -1  13  17      115.55       90.59     26.07 o
   0  13  17      178.83      179.20     31.38 o
   1  13  17       34.88       31.80     14.11 o
   2  13  17        1.20      -13.34     17.27 o
  -2  14  17        1.05        3.24     20.27 o
  -1  14  17        1.19      -17.58     17.58 o
   0  14  17       22.42       27.48     19.93 o
   1  14  17       21.71        3.89      9.76 o
  -5   0  18       62.96       99.48     40.01 o
  -4   0  18        7.90        0.98     14.67 o
  -3   0  18      123.91      193.11     41.79 o
  -2   0  18       36.03       65.46     16.41 o
  -1   0  18        6.56       -0.71      8.89 o
   0   0  18        4.12       21.15     10.75 o
   1   0  18      433.64      470.60     66.69 o
   2   0  18        5.43       19.69     20.78 o
   3   0  18      113.62       75.30     31.36 o
   4   0  18        1.83       18.12     19.41 o
  -5   1  18       10.97       10.71     14.32 o
  -4   1  18       10.21       24.16     16.14 o
  -3   1  18        8.55       13.52      8.07 o
  -2   1  18       39.61       28.09      8.49 o
  -1   1  18        0.27        8.92      6.65 o
   0   1  18       20.43       26.81     14.34 o
   1   1  18       54.07       35.20     24.21 o
   2   1  18      117.17       88.07     39.86 o
   3   1  18        1.78      -11.45     11.45 o
   4   1  18        1.94      -17.11     28.02 o
  -5   2  18        9.01       17.63     16.99 o
  -4   2  18       10.75        7.25     11.33 o
  -3   2  18       55.87       30.68     10.92 o
  -2   2  18        0.19        9.75      7.56 o
  -1   2  18      103.98      104.17     19.26 o
   0   2  18       50.57       62.58     13.13 o
   1   2  18      202.31      234.38     20.35 o
   2   2  18       31.50       61.55     21.02 o
   3   2  18       20.81       35.73     16.28 o
   4   2  18        6.49       -0.05     21.16 o
  -5   3  18        1.09       41.25     32.32 o
  -4   3  18        4.91      -28.79     28.79 o
  -3   3  18       16.12       38.02     12.92 o
  -2   3  18       54.27      224.34    136.72 o
  -1   3  18       19.60       42.05     13.11 o
   0   3  18       80.41       63.80     17.18 o
   1   3  18      377.04      395.63     47.43 o
   2   3  18        9.51      -20.18     20.18 o
   3   3  18       31.91       33.41     24.93 o
   4   3  18        0.14        5.52     14.08 o
  -5   4  18        0.90      -24.60     24.60 o
  -4   4  18       13.24      -21.23     21.23 o
  -3   4  18       34.63       21.99     29.62 o
  -2   4  18       83.30       36.12     13.41 o
  -1   4  18      120.23      117.98     20.57 o
   0   4  18       86.20       93.90     18.14 o
   1   4  18       33.91       22.62     19.05 o
   2   4  18      331.97      361.29     62.96 o
   3   4  18        4.65       -6.71     16.53 o
   4   4  18       34.47        3.75     21.37 o
  -5   5  18       10.12       10.98     24.78 o
  -4   5  18        0.07      -18.08     18.08 o
  -3   5  18        2.68        3.27      9.53 o
  -2   5  18       27.62       15.21     12.56 o
  -1   5  18        0.65        1.44      8.73 o
   0   5  18       50.36       52.60     14.67 o
   1   5  18      220.56      257.05     28.89 o
   2   5  18        6.90        0.05     14.70 o
   3   5  18        1.93        0.52     13.63 o
   4   5  18        2.06        2.32     21.40 o
  -4   6  18        4.50      -18.99     19.49 o
  -3   6  18       79.32       68.45     18.35 o
  -2   6  18        0.98       19.97     12.80 o
  -1   6  18      219.95      240.01     47.13 o
   0   6  18        9.18        2.79     11.83 o
   1   6  18        3.13        5.99      8.06 o
   2   6  18       14.30       46.74     31.14 o
   3   6  18       98.73       91.48     37.82 o
   4   6  18        3.81        0.06     17.67 o
  -4   7  18       10.80       -9.98     15.26 o
  -3   7  18        0.00       -6.87      8.19 o
  -2   7  18       13.94      -10.29     10.29 o
  -1   7  18        2.83      -22.51     23.85 o
   0   7  18        2.64        6.69     17.40 o
   1   7  18        1.16       31.30     26.97 o
   2   7  18       42.35       39.44     26.35 o
   3   7  18       26.87       16.35     17.95 o
  -4   8  18        9.26       16.67     22.35 o
  -3   8  18       24.05       48.99     18.09 o
  -2   8  18       32.26       23.10     13.97 o
  -1   8  18       11.66        2.34     11.36 o
   0   8  18       84.53      102.96     20.58 o
   1   8  18       31.10       45.28     15.79 o
   2   8  18      179.51      234.31     53.53 o
   3   8  18        0.27        0.22     20.01 o
  -4   9  18        2.11       -0.05     23.52 o
  -3   9  18        0.49       34.77     16.25 o
  -2   9  18       82.49       61.02     19.42 o
  -1   9  18      151.42      200.80     30.74 o
   0   9  18       24.74       23.23     13.69 o
   1   9  18       57.57       39.51     12.47 o
   2   9  18       38.87       93.74     41.27 o
   3   9  18        0.00        0.06     13.80 o
  -3  10  18       14.41       -5.09     10.14 o
  -2  10  18       98.52       63.75     25.08 o
  -1  10  18      187.53      163.43     30.28 o
   0  10  18        7.84       -1.03     14.16 o
   1  10  18       11.83        8.45     10.40 o
   2  10  18        7.75       10.01     14.79 o
  -3  11  18       20.03       13.63     12.94 o
  -2  11  18       30.60       34.93     26.12 o
  -1  11  18       56.87       50.45     19.00 o
   0  11  18        0.02       -7.98     13.22 o
   1  11  18      127.13      133.47     35.93 o
   2  11  18       24.45       10.33     17.80 o
  -2  12  18       16.88       -5.10     33.66 o
  -1  12  18        2.34      -20.56     20.56 o
   0  12  18        2.38       10.35     15.22 o
   1  12  18       52.48       68.55     19.90 o
  -1  13  18        0.59      -13.84     13.84 o
   0  13  18       16.54       10.40     11.65 o
   1  13  18       50.36       38.28     15.95 o
  -4   1  19       12.95        1.81     19.68 o
  -3   1  19       21.86       15.17     11.92 o
  -2   1  19        9.53        5.59      6.50 o
  -1   1  19        5.11        8.86      6.05 o
   0   1  19      101.96       93.99     21.45 o
   1   1  19       72.98       83.54     49.29 o
   2   1  19        0.06       15.41     13.32 o
   3   1  19       41.29       21.86     17.22 o
   4   1  19        6.00       26.29     19.39 o
  -4   2  19       39.19       33.52     18.43 o
  -3   2  19       48.74       21.42      9.97 o
  -2   2  19       33.29       42.12     14.91 o
  -1   2  19      136.13      159.38     25.40 o
   0   2  19       39.16       40.75     11.01 o
   1   2  19       25.71       12.43     10.18 o
   2   2  19       60.91       72.10     37.33 o
   3   2  19        2.01       13.95     15.66 o
   4   2  19       34.13        0.06     16.13 o
  -4   3  19        6.04        0.05     13.32 o
  -3   3  19       21.17       10.47      9.82 o
  -2   3  19       11.41       20.17     12.57 o
  -1   3  19       12.85        6.05      9.26 o
   0   3  19       41.48       39.23     11.50 o
   1   3  19       17.84       15.78     15.99 o
   2   3  19        4.61       16.49     20.17 o
   3   3  19       51.38       35.41     26.42 o
  -4   4  19        2.61        4.91     12.59 o
  -3   4  19        0.27       -3.13      9.19 o
  -2   4  19        4.66       -0.44      9.56 o
  -1   4  19        5.91        4.48     10.74 o
   0   4  19       51.27       56.52     15.36 o
   1   4  19       98.96      125.78     39.98 o
   2   4  19        1.89        1.15     16.41 o
   3   4  19       10.02        8.54     17.40 o
  -4   5  19        5.59        0.05     15.26 o
  -3   5  19       29.51       15.77     10.31 o
  -2   5  19        9.69       34.58     14.41 o
  -1   5  19        0.95        2.53     12.32 o
   0   5  19       84.94       85.58     18.03 o
   1   5  19      197.76      177.23     47.30 o
   2   5  19       23.29        0.46     16.27 o
   3   5  19       20.14       52.47     32.69 o
  -4   6  19        7.90        4.25     16.20 o
  -3   6  19        8.25       13.33     10.68 o
  -2   6  19       43.51       53.32     14.19 o
  -1   6  19       20.01       27.89     13.16 o
   0   6  19      128.21      151.79     25.65 o
   1   6  19       36.95       34.93     22.15 o
   2   6  19       34.78       66.04     33.58 o
   3   6  19       40.86       47.72     32.55 o
  -4   7  19        1.84      -24.37     24.37 o
  -3   7  19       14.57       -1.73     12.01 o
  -2   7  19        2.10        4.65     10.37 o
  -1   7  19        0.31       -0.12     15.16 o
   0   7  19       93.68      359.68    223.59 o
   1   7  19        7.10        0.05     15.32 o
   2   7  19       66.06       73.45     33.37 o
   3   7  19       17.88        1.26     18.03 o
  -3   8  19       47.49       22.58     26.37 o
  -2   8  19        0.32        9.29     11.44 o
  -1   8  19       46.75       33.76     22.80 o
   0   8  19       25.14       31.96     19.00 o
   1   8  19       25.79      -23.38     23.38 o
   2   8  19       67.69       44.33     29.31 o
   3   8  19        6.58        4.26     19.57 o
  -3   9  19       89.28       86.24     25.24 o
  -2   9  19        0.81       -9.57     10.05 o
  -1   9  19      124.89      118.05     24.77 o
   0   9  19       25.38       20.91     10.15 o
   1   9  19        5.74       12.50     17.06 o
   2   9  19        0.91      -24.32     24.32 o
  -3  10  19        6.51        8.32     12.78 o
  -2  10  19        0.89        2.44     10.01 o
  -1  10  19        4.18        1.75      9.17 o
   0  10  19       10.17        9.85      9.96 o
   1  10  19        8.72      -24.29     24.29 o
   2  10  19       21.66        8.66     21.25 o
  -2  11  19        5.01        2.77      9.65 o
  -1  11  19       18.18        4.85     12.45 o
   0  11  19       15.18       24.59     16.35 o
   1  11  19        2.78       27.00     23.86 o
  -1  12  19        1.61        5.29     11.84 o
   0  12  19       26.56       20.59     23.04 o
  -4   0  20       67.12       64.62     34.92 o
  -3   0  20       19.91       10.33     15.54 o
  -2   0  20        5.95        8.66     23.44 o
  -1   0  20       21.34       54.37     19.18 o
   0   0  20       77.76      107.52     35.10 o
   1   0  20        3.16        8.08     17.31 o
   2   0  20       15.80       36.66     25.20 o
   3   0  20        6.32       -5.89     24.76 o
  -4   1  20       14.58       15.26     14.11 o
  -3   1  20       19.01       30.26     15.08 o
  -2   1  20       96.60       90.70     16.84 o
  -1   1  20       10.72       12.85      8.09 o
   0   1  20       18.44      -15.31     15.31 o
   1   1  20      165.49      178.01     55.92 o
   2   1  20       60.90       60.35     21.67 o
   3   1  20        8.33       -2.96     30.57 o
  -4   2  20       13.11       12.48     18.14 o
  -3   2  20        0.63        9.93     24.21 o
  -2   2  20       56.15       29.02     13.66 o
  -1   2  20        4.02        6.34      8.80 o
   0   2  20        1.00       16.40     10.62 o
   1   2  20       75.85       58.51     20.67 o
   2   2  20      143.07      140.96     35.84 o
   3   2  20        1.40       12.68     14.62 o
  -4   3  20        6.07        0.05     14.54 o
  -3   3  20        0.52       -0.38      8.11 o
  -2   3  20        0.54       -9.30     13.37 o
  -1   3  20       20.91       -0.43      9.62 o
   0   3  20       15.03      -14.44     18.55 o
   1   3  20       22.20       27.56     20.23 o
   2   3  20        5.43        0.05     17.58 o
   3   3  20        0.57        3.75     22.59 o
  -4   4  20        0.12       20.46     20.64 o
  -3   4  20        1.63       14.87     10.35 o
  -2   4  20       31.73       19.90     11.80 o
  -1   4  20      136.90      167.97     28.14 o
   0   4  20        6.87      -26.65     26.65 o
   1   4  20       17.23       35.98     27.11 o
   2   4  20        7.78       17.95     22.14 o
   3   4  20        0.08        6.61     22.73 o
  -3   5  20        9.13        3.36     11.07 o
  -2   5  20       27.91       34.40     14.69 o
  -1   5  20        5.56       -0.98     10.10 o
   0   5  20        0.27        6.63     10.50 o
   1   5  20       31.43       60.15     29.27 o
   2   5  20       38.48       15.94     23.83 o
   3   5  20       32.21       42.72     32.22 o
  -3   6  20       28.72       16.64     14.17 o
  -2   6  20       60.90       50.36     20.36 o
  -1   6  20        8.01        1.71     17.25 o
   0   6  20        1.12       -9.98      9.98 o
   1   6  20      220.53      178.61     48.62 o
   2   6  20        0.75      -15.62     25.63 o
  -3   7  20        2.14        6.72      9.50 o
  -2   7  20       31.21        5.22     12.60 o
  -1   7  20        1.48        2.29     10.56 o
   0   7  20      120.01      159.65     27.58 o
   1   7  20       97.20      100.52     41.64 o
   2   7  20       16.69       11.15     21.60 o
  -3   8  20        6.29        1.67      8.52 o
  -2   8  20        5.48       -0.29     16.42 o
  -1   8  20        3.80       -7.61     12.71 o
   0   8  20       42.18       15.06     14.97 o
   1   8  20       16.03       26.11     28.49 o
   2   8  20       24.81        7.05     21.89 o
  -2   9  20       36.74       65.72     22.00 o
  -1   9  20       25.28       10.60     19.33 o
   0   9  20       36.47       55.63     19.19 o
   1   9  20        1.73      -19.71     20.84 o
  -2  10  20       20.92       10.94     13.17 o
  -1  10  20       24.41       17.24     14.88 o
   0  10  20       28.90        7.76     14.09 o
   1  10  20       57.79       54.56     30.52 o
  -3   1  21        7.70       14.73     11.67 o
  -2   1  21        6.09       -4.96      8.62 o
  -1   1  21       26.96       23.66     10.63 o
   0   1  21       81.00      112.81     53.37 o
   1   1  21        6.14       12.07     14.44 o
   2   1  21       88.47       76.67     25.31 o
  -3   2  21       12.15       14.19     12.63 o
  -2   2  21       67.78       75.71     24.23 o
  -1   2  21        1.32        8.13     20.57 o
   0   2  21        9.78       10.82     22.03 o
   1   2  21      145.93      155.40     32.47 o
   2   2  21       23.77       23.69     18.25 o
  -3   3  21        9.31       14.10     13.93 o
  -2   3  21        7.75        3.81      8.56 o
  -1   3  21        2.64        5.24     13.47 o
   0   3  21        1.26       30.86     21.68 o
   1   3  21        2.13       22.25     25.25 o
   2   3  21        0.72      -14.31     18.81 o
  -3   4  21        1.19       12.35     10.63 o
  -2   4  21        4.32      -10.27     13.57 o
  -1   4  21        0.15        2.58     15.19 o
   0   4  21        2.78        5.19     13.34 o
   1   4  21        0.13       34.35     26.73 o
   2   4  21       17.05       -8.96     22.00 o
  -3   5  21        1.04        2.00      8.34 o
  -2   5  21        4.42        1.79     13.03 o
  -1   5  21        7.15        2.42      9.10 o
   0   5  21        0.26        0.05     15.97 o
   1   5  21       12.15      -22.83     22.83 o
   2   5  21        6.27       16.56     22.57 o
  -2   6  21        2.17        7.11     11.91 o
  -1   6  21      103.01      140.19     26.01 o
   0   6  21        0.18      -16.15     18.13 o
   1   6  21        8.62      -21.82     21.82 o
   2   6  21        0.73      -22.81     22.81 o
  -2   7  21      131.24       99.30     25.60 o
  -1   7  21       35.37       46.56     17.73 o
   0   7  21       13.46       10.59     15.18 o
   1   7  21        5.54        9.66     18.88 o
  -2   8  21        0.39       -5.88     18.73 o
  -1   8  21        6.09        4.35      8.53 o
   0   8  21        9.98      -17.30     19.92 o
   1   8  21       50.50       39.35     27.71 o
  -1   9  21       49.80       37.18     17.26 o
   0   9  21       18.66       27.01     30.48 o
  -2   0  22        7.16       10.05     17.20 o
  -1   0  22        7.55      -18.98     18.98 o
   0   0  22        1.23       13.78     25.04 o
   1   0  22        0.83       -2.24     13.47 o
  -2   1  22        5.16        0.58     10.05 o
  -1   1  22       12.21       10.60     15.63 o
   0   1  22        4.32       -3.42     10.59 o
   1   1  22       52.87       34.61     33.96 o
  -2   2  22        5.55       24.95     14.04 o
  -1   2  22        0.38       25.41     23.24 o
   0   2  22        6.97       35.24     24.76 o
   1   2  22       35.50       59.80     30.39 o
  -2   3  22       32.99       47.11     19.08 o
  -1   3  22        4.02       11.58     21.53 o
   0   3  22        7.14       37.83     24.03 o
   1   3  22        0.58       -8.70     14.84 o
  -2   4  22       13.86       20.79     11.73 o
  -1   4  22        0.05       26.37     20.89 o
   0   4  22       25.24        8.08     17.77 o
   1   4  22        0.48      -25.17     25.17 o
  -2   5  22        0.01       -6.26     12.32 o
  -1   5  22        3.78       19.23     18.61 o
   0   5  22       21.77       23.82     27.35 o
   1   5  22        2.66       37.11     29.16 o
  -1   6  22        9.04      -28.24     28.24 o
   0   6  22       67.41       75.57     36.47 o
  -1   1  23       10.02        6.06     17.59 o
   0   1  23        0.05        9.37     20.50 o
 
